# Supplementary material for: Socio-demographic and political predictors of Theory of Mind in adulthood
Source: PLoS One. 2023 May 24;18(5):e0284960. doi: 10.1371/journal.pone.0284960 (PMC10208509; doi:10.1371/journal.pone.0284960)
Supplement: S1 Data — (CSV) [file pone.0284960.s001.csv]

FIMI1	FIMI2	FIMI3	FIMI4	Age	Sex	Education	Income	Income_midpoint	Adj_Income	Politics	adults_in_household	children_in_household	FIMI_Total
3	1	2	3	18	0	2	8	37500.5	9375.125	1	3	2	9
4	2	2	2	37	1	5	8	37500.5	12500.16667	4	2	2	10
4	2	4	3	31	0	5	16	77500.5	38750.25	2	2	0	13
4	3	3	4	35	0	6	9	42500.5	42500.5	2	1	0	14
4	2	3	4	43	0	5	18	132308.9371	44102.97902	2	2	2	13
3	2	3	3	46	1	2	12	57500.5	23000.2	4	2	1	11
2	3	2	3	51	1	1	16	77500.5	25833.5	4	3	0	10
1	3	1	1	49	0	3	11	52500.5	52500.5	1	1	0	6
4	4	4	4	67	0	2	18	132308.9371	44102.97902	6	3	0	16
4	4	4	4	43	0	5	18	132308.9371	37802.55344	2	2	3	16
2	3	3	3	53	1	6	18	132308.9371	33077.23426	4	2	4	11
4	2	4	3	70	0	5	13	62500.5	31250.25	6	2	0	13
4	4	4	4	45	0	6	18	132308.9371	44102.97902	6	2	2	16
4	4	4	4	65	0	5	18	132308.9371	44102.97902	6	3	0	16
3	3	3	3	78	1	6	18	132308.9371	66154.46853	6	2	0	12
3	3	3	1	54	1	7	18	132308.9371	37802.55344	6	3	1	10
4	4	4	4	58	0	6	9	42500.5	21250.25	4	2	0	16
4	4	1	4	57	1	5	3	12500.5	6250.25	6	2	0	13
4	4	4	4	51	1	6	18	132308.9371	37802.55344	4	3	1	16
2	2	4	2	74	1	5	4	17500.5	17500.5	3	1	0	10
3	4	4	4	69	1	7	18	132308.9371	66154.46853	4	2	0	15
2	2	3	2	56	1	2	18	132308.9371	66154.46853	6	2	0	9
4	4	4	3	54	1	2	15	72500.5	72500.5	5	1	0	15
2	2	2	3	75	1	5	18	132308.9371	66154.46853	5	2	0	9
3	3	3	3	64	0	5	9	42500.5	14166.83333	4	3	0	12
4	4	4	4	61	0	5	5	22500.5	22500.5	3	1	0	16
2	2	2	3	69	1	5	15	72500.5	36250.25	6	2	0	9
3	2	4	4	64	1		18	132308.9371	66154.46853	7	2	0	13
4	2	4	4	81	0	5	6	27500.5	13750.25	5	2	0	14
4	4	3	3	73	1	3	18	132308.9371	66154.46853	5	2	0	14
2	2	3	3	47	0	5	8	37500.5	18750.25	4	2	0	10
3	3	3	3	55	0	2	18	132308.9371	44102.97902	4	3	0	12
4	4	4	4	67	0	6	15	72500.5	36250.25	3	2	0	16
4	4	4	3	50	0	5	18	132308.9371	66154.46853	2	2	0	15
4	3	4	4	67	0	2	6	27500.5	13750.25	4	2	0	15
3	3	3	4	62	0	6	8	37500.5	18750.25	5	2	0	13
3	3	3	3	57	1	6	17	82500.5	41250.25	5	2	0	12
4	3	4	4	59	0		18	132308.9371	66154.46853	4	2	0	15
4	4	4	1	55	0	5	18	132308.9371	52923.57482	5	2	1	13
4	2	4	2	67	1	5	15	72500.5	36250.25	1	2	0	12
4	3	4	4	64	1	5	18	132308.9371	66154.46853	2	2	0	15
3	2	3	2	70	0	4	7	32500.5	13000.2	5	2	1	10
3	2	3	3	47	1	7	17	82500.5	27500.16667	6	2	2	11
4	3	4	3	60	0	7	18	132308.9371	33077.23426	3	4	0	14
3	3	3	3	57	0	5	18	132308.9371	33077.23426	5	4	0	12
4	2	4	4	74	0	5	7	32500.5	16250.25	5	2	0	14
4	3	3	3	61	0	6	12	57500.5	28750.25	3	2	0	13
4	1	4	4	68	0	4	4	17500.5	17500.5	5	1	0	13
3	3	4	4	62	0	6	7	32500.5	16250.25	4	2	0	14
3	3	3	4	78	0	5	6	27500.5	13750.25	3	2	0	13
4	4	4	3	67	0	6	18	132308.9371	66154.46853	2	2	0	15
4	2	4	4	59	0	4	6	27500.5	13750.25	7	2	0	14
2	2	3	3	67	1	6	12	57500.5	28750.25	5	2	0	10
4	2	4	4	64	1	5	11	52500.5	52500.5	5	1	0	14
3	3	4	4	60	0	7	18	132308.9371	132308.9371	6	1	0	14
3	2	3	2	28	0	5	12	57500.5	28750.25	5	2	0	10
4	3	4	4	48	0	6	18	132308.9371	52923.57482	6	1	3	15
4	3	3	3	59	1	4	1	2500	1250	6	2	0	13
4	3	3	3	63	0	5	18	132308.9371	26461.78741	5	5	0	13
4	1	4	4	72	0		4	17500.5	17500.5	4	1	0	13
3	3	3	4	67	0	4	5	22500.5	11250.25	6	2	0	13
3	4	3	4	58	1	4	18	132308.9371	66154.46853	6	2	0	14
3	2	3	3	61	0	5	10	47500.5	15833.5	6	3	0	11
4	2	3	3	64	0	4	18	132308.9371	44102.97902	4	3	0	12
4	4	4	4	72	0	4	5	22500.5	11250.25	6	2	0	16
4	3	4	4	62	0	5	4	17500.5	8750.25	4	2	0	15
3	4	3	4	58	0	2	18	132308.9371	132308.9371	5	1	0	14
3	3	4	4	74	0	6	6	27500.5	13750.25	4	2	0	14
2	4	3	3	54	0	6	12	57500.5	19166.83333	5	3	0	12
4	4	4	4	60	0	3	12	57500.5	28750.25	5	2	0	16
4	4	4	4	44	1	5	15	72500.5	20714.42857	4	3	1	16
4	2	4	4	64	0		13	62500.5	31250.25	5	2	0	14
3	3	3	3	76	0	1	3	12500.5	12500.5	5	1	0	12
4	2	4	4	60	0	6	18	132308.9371	66154.46853	5	2	0	14
4	4	4	4	50	0	1	18	132308.9371	33077.23426	7	4	0	16
3	2	3	4	47	0		12	57500.5	28750.25	6	1	2	12
3	1	3	3	78	0	4	12	57500.5	28750.25	6	2	0	10
4	4	4	4	60	0	3	11	52500.5	26250.25	2	2	0	16
4	3	3	4	72	0		5	22500.5	22500.5	6	1	0	14
4	4	4	4	61	0	5	9	42500.5	21250.25	4	2	0	16
4	2	1	3	72	1	5	8	37500.5	18750.25	5	2	0	10
4	4	4	4	70	1	6	18	132308.9371	66154.46853	6	2	0	16
2	4	4	3	73	0	6	15	72500.5	36250.25	3	2	0	13
4	4	4	3	70	1	6	15	72500.5	36250.25	6	2	0	15
4	4	4	4	65	0	6	8	37500.5	18750.25	5	2	0	16
3	4	4	3	49	0	6	14	67500.5	27000.2	6	2	1	14
4	3	4	4	73	1	1	16	77500.5	38750.25	7	2	0	15
3	3	4	3	71	0	2	6	27500.5	27500.5	7	1	0	13
4	1	3	4	60	0	3	11	52500.5	52500.5	6	1	0	12
4	2	4	2	65	0	3	13	62500.5	31250.25	6	2	0	12
4	2	4	3	55	0	1	18	132308.9371	66154.46853	7	2	0	13
4	1	4	3	55	1	1	9	42500.5	21250.25	7	2	0	12
2	3	3	3	45	0	6	18	132308.9371	66154.46853	5	2	0	11
3	2	3	3	74	1		5	22500.5	22500.5	6	1	0	11
4	3	4	4	68	0	5	14	67500.5	33750.25	2	2	0	15
3	3	3	3	83	1	2	9	42500.5	21250.25	6	2	0	12
4	4	4	4	65	0	5	18	132308.9371	66154.46853	4	2	0	16
3	3	3	4	81	0		6	27500.5	13750.25	4	2	0	13
4	4	4	4	70	0	6	18	132308.9371	66154.46853	6	2	0	16
4	1	4	4	65	0	6	11	52500.5	26250.25	4	2	0	13
4	3	3	3	69	0	6	18	132308.9371	66154.46853	4	2	0	13
3	3	3	4	87	0	4	6	27500.5	27500.5	5	1	0	13
3	3	4	4	65	1	5	5	22500.5	11250.25	5	2	0	14
4	4	4	4	65	0	5	8	37500.5	18750.25	6	2	0	16
4	2	3	3	63	0	2	1	2500	1250	4	2	0	12
4	4	4	3	73	1		8	37500.5	18750.25	6	2	0	15
1	2	1	2	59	1	6	18	132308.9371	66154.46853	6	2	0	6
4	4	3	4	57	0	5	14	67500.5	67500.5	4	1	0	15
4	4	4	4	71	0	6	6	27500.5	13750.25	4	2	0	16
4	4	4	4	65	0	5	18	132308.9371	66154.46853	2	2	0	16
3	3	3	4	56	0	6	11	52500.5	52500.5	4	1	0	13
4	3	4	3	67	0	1	3	12500.5	12500.5	6	1	0	14
3	3	3	3	74	0	1	4	17500.5	8750.25	6	2	0	12
3	2	3	2	56	0	6	18	132308.9371	66154.46853	5	2	0	10
4	4	4	4	48	0	5	3	12500.5	12500.5	6	1	0	16
3	3	2	3	61	0	6	18	132308.9371	66154.46853	7	2	0	11
4	3	4	3	68	0	2	4	17500.5	8750.25	4	2	0	14
4	2	3	4	71	0	6	9	42500.5	42500.5	7	1	0	13
4	4	4	3	51	0	1	5	22500.5	7500.166667	6	3	0	15
3	3	1	1	66	0	5	8	37500.5	18750.25	6	2	0	8
4	2	4	4	46	0	6	18	132308.9371	44102.97902	3	2	2	14
4	4	4	4	59	0	5	7	32500.5	10833.5	6	3	0	16
4	3	4	4	67	0	5	12	57500.5	28750.25	4	2	0	15
3	2	4	4	63	0	5	9	42500.5	21250.25	3	2	0	13
4	2	4	3	72	0	0	5	22500.5	22500.5	4	1	0	13
2	1	3	3	52	0	7	18	132308.9371	29401.98601	2	3	3	9
3	2	3	3	77	0	4	7	32500.5	16250.25	6	2	0	11
4	3	4	3	49	0	6	18	132308.9371	44102.97902	3	3	0	14
3	2	3	3	61	0	6	18	132308.9371	66154.46853	5	2	0	11
4	4	3	3	57	0	2	10	47500.5	23750.25	4	2	0	14
2	2	3	3	68	1	6	7	32500.5	16250.25	2	2	0	10
4	2	3	3	72	0	5	8	37500.5	37500.5	4	1	0	12
4	3	4	3	52	0	6	18	132308.9371	44102.97902	5	2	2	14
3	3	3	3	67	0	4	18	132308.9371	66154.46853	5	2	0	12
4	4	3	4	59	0		18	132308.9371	66154.46853	5	2	0	15
3	2	4	4	76	1	5	18	132308.9371	44102.97902	4	3	0	13
3	4	4	4	45	0	5	18	132308.9371	44102.97902	3	2	2	15
4	2	4	3	34	0	6	2	7500.5	2500.166667	4	3	0	13
4	4	4	4	66	0		18	132308.9371	66154.46853	6	2	0	16
3	3	4	4	51	1	5	13	62500.5	11363.72727	3	5	1	14
3	3	3	4	52	0	4	5	22500.5	11250.25	5	2	0	13
3	3	3	3	70	0	6	6	27500.5	27500.5	5	1	0	12
4	4	4	4	61	0	2	14	67500.5	22500.16667	4	3	0	16
4	4	4	4	58	0	5	16	77500.5	77500.5	2	1	0	16
4	4	4	4	53		5	3	12500.5	12500.5	2	1	0	16
3	3	3	3	58	1	5	18	132308.9371	66154.46853	6	2	0	12
1	2	3	3	62	0	6	8	37500.5	18750.25	4	2	0	9
4	2	4	3	47	0	2	4	17500.5	5833.5	5	3	0	13
4	4	3	4	76	1		10	47500.5	23750.25	7	2	0	15
3	2	4	4	64	0	6	18	132308.9371	66154.46853	4	2	0	13
3	3	3	4	48	0	7	18	132308.9371	37802.55344	5	2	3	13
4	4	3	4	73	0	4	11	52500.5	26250.25	6	2	0	15
4	2	4	4	74	0		14	67500.5	33750.25	7	2	0	14
4	3	4	4	65	0	5	4	17500.5	8750.25	4	2	0	15
4	4	4	4	63	1	6	8	37500.5	18750.25	6	2	0	16
4	4	4	1	61	0	5	9	42500.5	21250.25	5	2	0	13
4	3	4	4	53	0	5	18	132308.9371	37802.55344	6	3	1	15
4	1	3	4	64	0	5	2	7500.5	7500.5	2	1	0	12
3	2	4	4	58	0	6	5	22500.5	22500.5	3	1	0	13
3	3	4	3	63	0	5	7	32500.5	32500.5	2	1	0	13
4	2	4	4	70	0	5	11	52500.5	26250.25	6	2	0	14
3	2	3	3	70	1		18	132308.9371	66154.46853	3	2	0	11
4	4	4	3	67	1	5	7	32500.5	16250.25	2	2	0	15
4	2	3	3	70	0	6	7	32500.5	16250.25	3	2	0	12
4	4	4	4	72	0	5	18	132308.9371	132308.9371	4	1	0	16
3	3	2	3	60	1	6	11	52500.5	26250.25	6	2	0	11
4	2	4	3	77	0	3	9	42500.5	21250.25	6	2	0	13
4	4	4	4	60	0	6	18	132308.9371	66154.46853	5	2	0	16
3	3	3	3	55	1	5	18	132308.9371	66154.46853	6	2	0	12
3	3	4	3	68	0	2	11	52500.5	26250.25	5	2	0	13
4	4	4	4	69	0	1	6	27500.5	13750.25	6	2	0	16
2	2	1	3	75	1		13	62500.5	31250.25	7	2	0	8
4	3	4	4	63	0		13	62500.5	20833.5	4	3	0	15
4	3	4	4	73	0	6	9	42500.5	21250.25	7	2	0	15
4	4	4	4	60	0	5	9	42500.5	21250.25	4	2	0	16
3	2	3	3	64	0	1	7	32500.5	16250.25	4	2	0	11
3	2	3	4	74	1	3	10	47500.5	23750.25	6	2	0	12
4	3	4	4	48	0	6	18	132308.9371	66154.46853	4	2	0	15
4	3	3	4	64	1	5	8	37500.5	37500.5	3	1	0	14
3	2	3	3	56	0	2	5	22500.5	9000.2	6	2	1	11
3	2	2	3	76	1	5	6	27500.5	13750.25	6	2	0	10
4	4	4	4	55	0	1	18	132308.9371	44102.97902	6	3	0	16
3	2	3	3	56	0	4	12	57500.5	19166.83333	4	3	0	11
3	2	4	2	67	1	5	13	62500.5	31250.25	6	2	0	11
3	3	3	4	78	1	1	5	22500.5	11250.25	5	2	0	13
3	2	3	3	70	0	5	7	32500.5	32500.5	5	1	0	11
4	3	4	4	85	1	5	10	47500.5	23750.25	4	2	0	15
4	4	4	4	65	0		6	27500.5	13750.25	6	2	0	16
4	4	4	3	66	0	4	15	72500.5	36250.25	3	2	0	15
3	4	3	3	55	0	1	2	7500.5	2500.166667	6	3	0	13
3	3	4	4	58	0	6	16	77500.5	17222.33333	2	4	1	14
3	3	4	3	86	1		14	67500.5	33750.25	6	2	0	13
4	4	4	4	53	1	7	18	132308.9371	44102.97902	5	2	2	16
4	2	4	3	55	0	0	10	47500.5	10555.66667	4	4	1	13
3	2	3	4	67	0	5	10	47500.5	23750.25	3	2	0	12
4	4	4	3	61	0	2	18	132308.9371	66154.46853	6	2	0	15
3	3	4	3	57	1	7	10	47500.5	23750.25	5	2	0	13
4	4	3	4	65	0	2	15	72500.5	36250.25	6	2	0	15
3	4	4	4	45	0	6	3	12500.5	5000.2	3	2	1	15
4	4	3	4	66	1	6	6	27500.5	13750.25	5	2	0	15
3	3	4	4	71	0	5	6	27500.5	27500.5	5	1	0	14
1	2	3	3	73	1	0	10	47500.5	23750.25	5	2	0	9
4	4	3	4	52	0	6	18	132308.9371	52923.57482	4	2	1	15
3	2	3	3	62	1	1	13	62500.5	31250.25	6	2	0	11
3	3	3	3	74	1	6	10	47500.5	23750.25	4	2	0	12
3	3	3	3	30	1	5	9	42500.5	21250.25	4	2	0	12
4	4	4	4	66	0	2	9	42500.5	21250.25	6	2	0	16
4	2	4	4	55	0	7	13	62500.5	31250.25	4	2	0	14
4	2	3	4	63	0	6	18	132308.9371	44102.97902	4	3	0	13
3	3	3	4	62	1	6	18	132308.9371	66154.46853	6	2	0	13
4	4	4	4	63	0	6	6	27500.5	13750.25	4	2	0	16
4	3	2	4	52	1	1	13	62500.5	15625.125	3	4	0	13
4	1	4	3	54	1	6	18	132308.9371	33077.23426	1	4	0	12
2	4	4	3	60	0	6	18	132308.9371	66154.46853	2	2	0	13
3	4	3	4	61	1	7	6	27500.5	9166.833333	2	3	0	14
4	4	4	4	52	0	7	16	77500.5	38750.25	3	2	0	16
4	4	4	4	65	0	1	10	47500.5	23750.25	6	2	0	16
4	1	4	3	67	0	5	11	52500.5	52500.5	6	1	0	12
2	2	3	3	72	1	7	5	22500.5	11250.25	5	2	0	10
4	4	3	3	66	0	6	18	132308.9371	66154.46853	6	2	0	14
4	4	4	4	45	0	5	13	62500.5	62500.5	5	1	0	16
4	2	4	3	65	0	2	7	32500.5	16250.25	4	2	0	13
4	3	3	3	69	0		9	42500.5	21250.25	5	2	0	13
4	4	4	3	66	0	5	15	72500.5	36250.25	4	2	0	15
4	4	4	4	57	0	6	18	132308.9371	44102.97902	2	3	0	16
3	2	4	3	47	0	5	1	2500	1250	7	2	0	12
3	3	4	4	64	0	5	5	22500.5	11250.25	5	2	0	14
3	3	4	4	55	1	5	16	77500.5	38750.25	6	1	2	14
3	2	3	3	82	1	6	18	132308.9371	66154.46853	4	2	0	11
1	2	3	3	79	1	5	8	37500.5	18750.25	6	2	0	9
4	4	4	4	57	0	5	18	132308.9371	26461.78741	5	5	0	16
2	2	3	3	56	0	5	5	22500.5	11250.25	5	2	0	10
3	4	3	4	69	1	5	10	47500.5	23750.25	6	2	0	14
3	3	3	3	53	0	5	14	67500.5	27000.2	4	2	1	12
4	4	4	4	67	0	6	11	52500.5	26250.25	4	2	0	16
2	2	2	3	63	1	6	17	82500.5	41250.25	7	2	0	9
3	3	3	3	62	0	6	18	132308.9371	66154.46853	4	2	0	12
3	2	3	4	67	0	5	8	37500.5	18750.25	5	2	0	12
4	4	3	4	61	0	2	9	42500.5	21250.25	6	2	0	15
3	3	3	3	65	1	2	9	42500.5	21250.25	6	2	0	12
3	3	4	3	63	0	6	8	37500.5	18750.25	6	2	0	13
4	2	3	3	72	0	6	8	37500.5	37500.5	3	1	0	12
3	3	3	3	73	0	2	11	52500.5	52500.5	5	1	0	12
4	1	4	4	73	0	4	10	47500.5	23750.25	5	2	0	13
4	3	2	3	65	1	5	9	42500.5	42500.5	5	1	0	12
4	3	4	3	72	0	6	8	37500.5	18750.25	4	2	0	14
4	2	4	3	75	0	5	5	22500.5	11250.25	6	2	0	13
4	4	3	4	65	1	2	5	22500.5	11250.25	5	2	0	15
4	4	4	4	59	0	5	10	47500.5	47500.5	4	1	0	16
4	3	3	3	64	0	5	18	132308.9371	66154.46853	3	2	0	13
4	4	3	3	59	0	5	18	132308.9371	66154.46853	2	2	0	14
3	3	3	4	69	0	1	6	27500.5	13750.25	6	2	0	13
4	4	4	4	72	0	2	11	52500.5	10500.1	6	5	0	16
4	1	4	4	65	0	5	6	27500.5	13750.25	2	2	0	13
3	3	3	4	70	1	2	12	57500.5	28750.25	7	2	0	13
4	4	4	4	72	0	1	17	82500.5	82500.5	7	1	0	16
4	2	3	3	73	0		3	12500.5	6250.25	7	2	0	12
4	4	4	4	56	0	2	18	132308.9371	66154.46853	4	2	0	16
4	4	3	3	29	0	6	16	77500.5	38750.25	5	2	0	14
4	2	3	4	62	0	3	6	27500.5	13750.25	6	2	0	13
3	2	3	3	70	1	6	18	132308.9371	66154.46853	7	2	0	11
3	1	1	3	63	1	5	7	32500.5	32500.5	6	1	0	8
4	4	4	4	72	1	5	10	47500.5	23750.25	6	2	0	16
3	3	3	4	65	1	5	18	132308.9371	66154.46853	6	2	0	13
4	3	4	4	66	0	3	11	52500.5	26250.25	6	2	0	15
3	3	4	4	60	0	2	17	82500.5	82500.5	4	1	0	14
3	3	3	4	88	1		11	52500.5	26250.25	4	2	0	13
3	2	4	3	74	0	3	12	57500.5	57500.5	5	1	0	12
2	3	1	3	77	1	6	16	77500.5	38750.25	6	2	0	9
4	3	4	4	73	0	5	7	32500.5	16250.25	5	2	0	15
4	3	4	4	59	0	5	17	82500.5	41250.25	5	2	0	15
3	2	3	3	69	0	2	6	27500.5	13750.25	4	2	0	11
3	3	4	4	74	1	7	16	77500.5	77500.5	4	1	0	14
2	2	4	3	62	0	6	10	47500.5	15833.5	6	3	0	11
2	1	2	2	72	0	6	5	22500.5	22500.5	6	1	0	7
4	4	4	4	67	0	5	7	32500.5	16250.25	3	2	0	16
3	3	3	3	79	1	1	6	27500.5	13750.25	6	2	0	12
4	3	4	4	55	0	2	18	132308.9371	44102.97902	4	3	0	15
2	3	3	4	82	1	4	7	32500.5	32500.5	6	1	0	12
4	2	3	3	73	0	5	12	57500.5	28750.25	6	2	0	12
4	2	3	2	58	0	0	10	47500.5	6785.785714	6	2	10	11
4	4	3	4	54	1	2	18	132308.9371	52923.57482	5	2	1	15
2	2	2	3	76	1	5	17	82500.5	9166.722222	7	9	0	9
3	3	1	4	70	0	5	16	77500.5	25833.5	3	3	0	11
4	4	4	4	60	0	6	7	32500.5	16250.25	2	2	0	16
4	4	3	3	66	1	6	16	77500.5	38750.25	6	2	0	14
4	4	4	4	60	0	2	18	132308.9371	26461.78741	5	5	0	16
4	2	4	4	55	0	7	18	132308.9371	132308.9371	5	1	0	14
4	2	4	4	65	0	1	1	2500	1250	3	2	0	14
3	3	4	3	25	1	6	13	62500.5	20833.5	2	3	0	13
3	2	4	4	58	0	6	18	132308.9371	66154.46853	3	2	0	13
4	4	4	3	72	0	4	5	22500.5	11250.25	4	2	0	15
3	3	4	4	68	0	6	8	37500.5	18750.25	5	2	0	14
4	4	3	3	28	1	5	9	42500.5	21250.25	3	2	0	14
4	2	4	4	52	1	2	2	7500.5	2500.166667	4	3	0	14
4	4	4	4	69	0	2	5	22500.5	11250.25	6	2	0	16
3	3	3	4	68	1	5	18	132308.9371	66154.46853	6	2	0	13
4	2	3	4	67	0	5	9	42500.5	21250.25	6	2	0	13
4	4	4	2	54	0		2	7500.5	3750.25	2	2	0	14
4	4	4	3	56	0	6	7	32500.5	32500.5	4	1	0	15
4	2	3	3	76	1	0	5	22500.5	22500.5	6	1	0	12
4	3	3	3	57	0	5	16	77500.5	25833.5	3	3	0	13
3	3	4	4	74	0	1	8	37500.5	12500.16667	4	3	0	14
3	3	3	3	77	0	5	6	27500.5	5500.1	6	5	0	12
3	2	4	4	80	0	5	6	27500.5	27500.5	6	1	0	13
4	4	3	3	55	1	5	18	132308.9371	44102.97902	2	3	0	14
3	3	3	3	79			3	12500.5	6250.25	4	2	0	12
4	2	4	4	64	0	5	7	32500.5	32500.5	4	1	0	14
3	4	3	4	56	1	6	16	77500.5	38750.25	5	2	0	14
2	2	2	3	83	1	5	7	32500.5	16250.25	7	2	0	9
4	4	4	4	62	0	5	16	77500.5	38750.25	6	2	0	16
3	3	3	4	73	1	6	15	72500.5	36250.25	2	2	0	13
3	4	3	4	47	1	6	18	132308.9371	52923.57482	5	2	1	14
3	2	4	3	72	0	1	8	37500.5	18750.25	5	2	0	12
4	2	4	3	84	0	1	2	7500.5	3750.25	6	2	0	13
3	3	3	3	75	1	4	10	47500.5	23750.25	6	2	0	12
4	2	2	2	33	0	5	4	17500.5	17500.5	6	1	0	10
4	3	3	3	73	1	5	10	47500.5	23750.25	4	2	0	13
4	3	4	3	67	1	5	18	132308.9371	44102.97902	6	3	0	14
4	4	4	4	61	0	6	6	27500.5	9166.833333	2	3	0	16
1	2	3	4	54	1	6	18	132308.9371	37802.55344	5	3	1	10
2	3	1	2	63	0	5	8	37500.5	18750.25	5	2	0	8
3	2	3	3	66	1	1	1	2500	833.3333333	1	2	2	11
4	3	4	4	71	0		8	37500.5	18750.25	5	2	0	15
3	2	4	3	68	1	2	8	37500.5	18750.25	5	2	0	12
3	2	3	3	28	1	6	18	132308.9371	33077.23426	7	4	0	11
1	3	2	3	73	1	7	9	42500.5	21250.25	6	2	0	9
4	4	4	4	56	0	5	13	62500.5	31250.25	4	2	0	16
3	3	3	4	72	1	1	2	7500.5	7500.5	2	1	0	13
2	2	2	2	72	1	6	18	132308.9371	66154.46853	3	2	0	8
4	4	3	4	52	1	5	18	132308.9371	44102.97902	3	3	0	15
4	4	4	4	45	0	6	9	42500.5	14166.83333	4	3	0	16
3	3	3	3	32	0	4	13	62500.5	20833.5	4	2	2	12
4	3	3	4	33	0	6	9	42500.5	21250.25	3	2	0	14
3	3	3	4	88	1	1	2	7500.5	3750.25	4	2	0	13
4	4	4	4	66	1	7	18	132308.9371	44102.97902	5	3	0	16
3	3	4	4	66	0	7	16	77500.5	38750.25	2	2	0	14
3	3	3	3	77	1	5	13	62500.5	31250.25	4	2	0	12
3	3	3	4	93	1	6	11	52500.5	52500.5	5	1	0	13
3	3	4	4	73	0	6	17	82500.5	41250.25	5	2	0	14
4	3	4	4	59	0	5	18	132308.9371	44102.97902	5	3	0	15
3	3	3	3	74	0	5	10	47500.5	23750.25	4	2	0	12
3	3	4	4	68	0	5	7	32500.5	10833.5	2	3	0	14
3	3	4	3	38	1	6	2	7500.5	7500.5	7	1	0	13
4	4	4	4	67	0	2	11	52500.5	26250.25	6	2	0	16
4	3	4	3	82	0	2	3	12500.5	12500.5	6	1	0	14
1	1	2	3	60	1	7	13	62500.5	31250.25	3	2	0	7
4	4	4	4	53	0	5	18	132308.9371	66154.46853	4	2	0	16
3	2	3	3	76	0	6	11	52500.5	26250.25	3	2	0	11
2	3	3	3	54	1	6	18	132308.9371	66154.46853	4	2	0	11
4	4	4	4	61	0	5	11	52500.5	26250.25	4	2	0	16
3	2	3	4	66	1	5	13	62500.5	20833.5	6	3	0	12
4	3	4	4	55	0	1	9	42500.5	14166.83333	6	3	0	15
4	3	3	4	65	1	5	5	22500.5	7500.166667	5	3	0	14
4	4	4	4	67	0	5	5	22500.5	11250.25	2	2	0	16
4	4	4	4	69	1	4	12	57500.5	28750.25	4	2	0	16
3	2	3	3	61	0	6	18	132308.9371	44102.97902	3	3	0	11
4	4	1	3	24	0	5	3	12500.5	4166.833333	2	3	0	12
2	2	3	3	72	1	7	13	62500.5	31250.25	6	2	0	10
4	3	4	4	84	1	5	18	132308.9371	66154.46853	5	2	0	15
4	2	3	3	76	0	1	10	47500.5	23750.25	6	2	0	12
4	4	4	4	53	1	6	18	132308.9371	52923.57482	6	2	1	16
4	4	2	4	77	0	1	4	17500.5	17500.5	5	1	0	14
2	2	3	3	51	0	6	18	132308.9371	37802.55344	2	2	3	10
4	4	3	4	60	0	5	10	47500.5	23750.25	3	2	0	15
4	4	4	4	75	0	5	4	17500.5	17500.5	5	1	0	16
4	4	4	4	87	0	2	8	37500.5	37500.5	5	1	0	16
4	4	3	4	76	0	5	11	52500.5	26250.25	6	2	0	15
4	2	4	4	73	0	5	10	47500.5	23750.25	5	2	0	14
4	4	4	3	64	1	6	18	132308.9371	37802.55344	6	2	3	15
3	2	3	3	60	0		12	57500.5	28750.25	3	2	0	11
3	2	2	3	59	0	4	8	37500.5	7500.1	6	5	0	10
3	1	3	4	59	1	5	18	132308.9371	66154.46853	5	2	0	11
4	4	4	4	63	0	6	8	37500.5	18750.25	3	2	0	16
3	4	3	4	75	1	5	16	77500.5	25833.5	2	3	0	14
4	4	2	3	61	1	4	14	67500.5	22500.16667	5	3	0	13
3	2	4	4	44	1	5	7	32500.5	16250.25	2	2	0	13
4	4	4	4	58	0	2	18	132308.9371	44102.97902	4	3	0	16
4	4	4	4	70	0	0	3	12500.5	12500.5	5	1	0	16
4	2	4	3	72	0	7	5	22500.5	22500.5	2	1	0	13
2	2	2	2	77	1	6	16	77500.5	38750.25	5	2	0	8
4	4	4	1	62	0	6	10	47500.5	23750.25	4	2	0	13
3	3	3	3	62	0	6	11	52500.5	26250.25	5	2	0	12
4	3	3	3	52	0	2	2	7500.5	7500.5	4	1	0	13
3	2	3	3	61	1	2	6	27500.5	27500.5	5	1	0	11
4	4	4	4	60	0	6	8	37500.5	18750.25	5	2	0	16
3	3	3	3	68	0	6	18	132308.9371	66154.46853	5	2	0	12
1	4	4	4	53	1	5	11	52500.5	13125.125	4	3	2	13
3	3	3	4	52	1	2	4	17500.5	17500.5	5	1	0	13
4	3	4	4	74	0	5	11	52500.5	26250.25	2	2	0	15
4	4	4	4	64	0	6	16	77500.5	38750.25	4	2	0	16
3	2	3	3	75	0	1	16	77500.5	38750.25	5	2	0	11
3	3	3	3	60	0	5	15	72500.5	36250.25	5	2	0	12
4	4	3	3	58	1	6	9	42500.5	42500.5	7	1	0	14
3	4	3	1	71	0	5	4	17500.5	8750.25	2	2	0	11
3	2	3	2	80	1	4	11	52500.5	26250.25	6	2	0	10
4	4	4	4	54	0	5	17	82500.5	41250.25	5	2	0	16
4	2	4	4	85	1	5	18	132308.9371	132308.9371	6	1	0	14
4	4	4	4	76	0	4	12	57500.5	28750.25	6	2	0	16
3	2	3	3	37	0	5	18	132308.9371	66154.46853	6	2	0	11
3	3	4	4	66	0	6	13	62500.5	31250.25	5	2	0	14
4	3	4	4	50	0	2	18	132308.9371	66154.46853	3	2	0	15
3	2	4	4	67	0	5	5	22500.5	11250.25	4	2	0	13
2	2	3	2	78	1	2	6	27500.5	27500.5	2	1	0	9
4	3	4	2	75	1	5	9	42500.5	21250.25	5	2	0	13
3	2	3	3	61	0	5	8	37500.5	18750.25	3	2	0	11
4	2	4	3	75	0	5	7	32500.5	16250.25	4	2	0	13
3	3	2	3	68	1	1	8	37500.5	12500.16667	5	3	0	11
4	4	3	4	86	1		14	67500.5	67500.5	5	1	0	15
3	2	4	4	76	0	5	6	27500.5	13750.25	6	2	0	13
3	3	4	4	64	0	5	5	22500.5	11250.25	5	2	0	14
4	4	4	4	69	0	5	12	57500.5	28750.25	5	2	0	16
4	2	4	4	52	0	5	5	22500.5	11250.25	3	2	0	14
4	4	2	4	70	0	6	5	22500.5	22500.5	5	1	0	14
3	3	3	3	78	1	5	14	67500.5	33750.25	4	2	0	12
3	2	3	4	75	1	5	9	42500.5	21250.25	5	2	0	12
3	4	4	4	67	0	3	8	37500.5	18750.25	4	2	0	15
1	1	1	2	66	0	2	11	52500.5	26250.25	3	2	0	5
3	2	3	4	69	0	2	3	12500.5	12500.5	6	1	0	12
2	2	3	3	67	1	1	6	27500.5	13750.25	6	2	0	10
3	2	3	2	62	0	1	2	7500.5	3750.25	1	2	0	10
4	3	2	4	79	0	2	4	17500.5	17500.5	3	1	0	13
3	4	3	3	67	0	5	7	32500.5	32500.5	5	1	0	13
1	3	1	3	66	1	5	8	37500.5	18750.25	1	2	0	8
4	2	3	4	77	1	6	8	37500.5	18750.25	6	2	0	13
4	3	4	2	68	0	2	8	37500.5	18750.25	7	2	0	13
4	3	4	4	77	0	0	6	27500.5	27500.5	6	1	0	15
3	3	3	2	51	0	0	3	12500.5	2777.888889	3	4	1	11
3	4	3	4	77	0	1	3	12500.5	6250.25	7	2	0	14
3	3	3	3	21	0	5	10	47500.5	9500.1	2	5	0	12
3	3	2	3	62	1	6	6	27500.5	13750.25	5	2	0	11
2	1	2	4	59	0	5	10	47500.5	9500.1	2	5	0	9
4	4	4	4	54	0	6	18	132308.9371	52923.57482	3	2	1	16
3	2	3	4	85	1	5	16	77500.5	77500.5	6	1	0	12
3	4	3	3	60	1	5	8	37500.5	37500.5	2	1	0	13
3	2	3	4	64	0	5	13	62500.5	31250.25	6	2	0	12
4	3	3	4	63	0	6	18	132308.9371	66154.46853	4	2	0	14
3	2	4	4	67	0	6	16	77500.5	38750.25	2	2	0	13
2	3	2	2	40	1	1	6	27500.5	7857.285714	5	2	3	9
4	2	3	4	64	0	6	7	32500.5	32500.5	6	1	0	13
3	2	3	3	59	0	6	16	77500.5	38750.25	5	2	0	11
4	3	3	3	63	0	6	7	32500.5	16250.25	5	2	0	13
3	3	3	3	80	0	2	3	12500.5	12500.5	6	1	0	12
3	3	4	3	78	0		9	42500.5	21250.25	4	2	0	13
3	3	1	4	43	1	2	3	12500.5	6250.25	5	2	0	11
4	4	4	3	63	0	3	11	52500.5	26250.25	2	2	0	15
4	4	4	4	74	1	5	8	37500.5	18750.25	4	2	0	16
4	1	4	4	66	0	3	6	27500.5	9166.833333	4	3	0	13
3	2	3	4	77	0	4	6	27500.5	27500.5	6	1	0	12
4	4	4	4	70	0		12	57500.5	28750.25	5	2	0	16
2	2	1	3	40	0	6	18	132308.9371	44102.97902	7	3	0	8
2	2	3	3	43	0	6	18	132308.9371	44102.97902	5	2	2	10
3	3	3	3	53	1	6	1	2500	1250	5	2	0	12
3	2	3	3	83	1	2	2	7500.5	7500.5	5	1	0	11
2	2	4	3	86	0	5	7	32500.5	32500.5	3	1	0	11
4	4	4	4	39	0	6	8	37500.5	25000.33333	2	1	1	16
3	2	3	3	72	1	7	18	132308.9371	66154.46853	4	2	0	11
3	4	4	4	64	0	4	9	42500.5	21250.25	5	2	0	15
4	2	4	4	83	0		5	22500.5	22500.5	6	1	0	14
4	3	4	4	58	0	5	10	47500.5	13571.57143	6	3	1	15
4	4	4	4	55	0	2	18	132308.9371	66154.46853	4	2	0	16
3	2	4	3	47	1	5	15	72500.5	29000.2	6	2	1	12
4	4	3	4	71	1	6	8	37500.5	18750.25	5	2	0	15
4	3	4	4	59	0	6	13	62500.5	31250.25	2	2	0	15
2	2	1	4	62	0	5	5	22500.5	22500.5	5	1	0	9
3	3	1	3	65	1	6	5	22500.5	11250.25	5	2	0	10
4	4	4	4	53	0	6	15	72500.5	20714.42857	2	3	1	16
4	1	4	4	75	1	6	14	67500.5	33750.25	4	2	0	13
4	4	4	4	64	0		18	132308.9371	66154.46853	4	2	0	16
4	3	3	4	68	1	2	10	47500.5	23750.25	6	2	0	14
3	2	3	4	71	0	5	12	57500.5	28750.25	5	2	0	12
3	3	3	3	71	0	1	11	52500.5	26250.25	6	2	0	12
4	4	3	4	76	1	5	7	32500.5	32500.5	5	1	0	15
4	4	4	4	65	0	6	12	57500.5	28750.25	5	2	0	16
3	4	4	4	73	0	2	11	52500.5	52500.5	4	1	0	15
3	3	3	3	78	0	3	8	37500.5	37500.5	6	1	0	12
4	4	3	4	53	0	2	7	32500.5	16250.25	6	2	0	15
2	2	1	4	71	1	2	10	47500.5	23750.25	5	2	0	9
3	3	4	4	73	0	6	6	27500.5	27500.5	6	1	0	14
3	3	3	3	74	1	4	18	132308.9371	66154.46853	6	2	0	12
4	4	4	4	73	1	5	18	132308.9371	66154.46853	2	2	0	16
4	4	4	4	54	0	5	18	132308.9371	66154.46853	4	2	0	16
3	2	4	4	64	1	7	18	132308.9371	66154.46853	2	2	0	13
3	4	4	3	68	0	6	18	132308.9371	66154.46853	4	2	0	14
4	2	3	3	70	0	0	10	47500.5	23750.25	4	2	0	12
3	2	3	3	61	1	6	8	37500.5	18750.25	4	2	0	11
1	1	3	3	61	1	0	11	52500.5	17500.16667	5	3	0	8
4	4	4	4	67	1	0	4	17500.5	5833.5	1	3	0	16
4	4	4	4	64	1	6	18	132308.9371	66154.46853	5	2	0	16
3	2	3	4	21	0	2	2	7500.5	7500.5	1	1	0	12
3	4	4	3	27	1	2	8	37500.5	12500.16667	7	3	0	14
4	4	3	4	47	1	5	16	77500.5	77500.5	6	1	0	15
3	3	2	2	88	1	4	6	27500.5	13750.25	7	2	0	10
3	3	3	3	65	0	1	3	12500.5	12500.5	5	1	0	12
3	3	3	3	76	0		18	132308.9371	66154.46853	6	2	0	12
3	3	4	4	68	1	3	18	132308.9371	52923.57482	6	2	1	14
4	4	3	3	62	1	5	18	132308.9371	132308.9371	5	1	0	14
4	3	4	3	55	0	3	14	67500.5	33750.25	4	2	0	14
3	2	3	3	57	0	3	1	2500	625	6	4	0	11
3	2	3	3	67	0		15	72500.5	24166.83333	2	3	0	11
4	4	4	4	60	0	5	18	132308.9371	33077.23426	5	4	0	16
4	4	4	4	23	0	2	18	132308.9371	26461.78741	7	5	0	16
3	4	4	4	62	0		18	132308.9371	33077.23426	6	4	0	15
4	4	4	4	62	0	6	18	132308.9371	26461.78741	4	5	0	16
2	3	3	1	79		5	7	32500.5	16250.25	7	2	0	9
4	1	4	4	87	0	5	3	12500.5	12500.5	5	1	0	13
3	3	3	4	64	1	5	16	77500.5	38750.25	2	2	0	13
4	4	4	3	18	1	2	18	132308.9371	22051.48951	1	6	0	15
4	4	4	4	59	0	2	13	62500.5	31250.25	7	2	0	16
4	3	4	3	75	0		5	22500.5	11250.25	6	2	0	14
4	4	4	4	61	1	6	18	132308.9371	66154.46853	6	2	0	16
3	3	2	3	70	0	4	9	42500.5	21250.25	4	2	0	11
2	2	1	3	60	1		18	132308.9371	66154.46853	5	1	2	8
4	3	3	3	64	0	5	9	42500.5	21250.25	2	2	0	13
3	2	3	2	61	0	5	18	132308.9371	66154.46853	6	2	0	10
4	4	4	4	73	1	6	15	72500.5	72500.5	5	1	0	16
4	1	4	4	77	1	6	8	37500.5	18750.25	7	2	0	13
3	2	2	3	76	1		5	22500.5	11250.25	4	2	0	10
3	4	4	3	77	1	4	7	32500.5	16250.25	5	2	0	14
2	2	4	2	69	1	7	15	72500.5	36250.25	3	2	0	10
3	4	3	4	73	0	0	3	12500.5	6250.25	5	2	0	14
2	2	4	3	82	0		11	52500.5	52500.5	5	1	0	11
3	2	4	4	74	0	1	8	37500.5	18750.25	5	2	0	13
4	4	2	4	62	0	7	18	132308.9371	66154.46853	4	2	0	14
3	2	3	3	63	0	6	6	27500.5	27500.5	5	1	0	11
3	4	3	3	72	1	2	14	67500.5	16875.125	6	4	0	13
4	4	4	4	53	0	7	9	42500.5	21250.25	5	2	0	16
3	3	3	3	59	0	3	18	132308.9371	66154.46853	6	2	0	12
4	4	3	4	77	0		8	37500.5	18750.25	1	2	0	15
4	3	4	4	56	0	5	18	132308.9371	66154.46853	5	2	0	15
4	4	4	4	71	0	0	7	32500.5	16250.25	7	2	0	16
4	3	4	4	64	0	5	8	37500.5	9375.125	4	4	0	15
3	3	3	4	84	0	4	2	7500.5	2500.166667	5	3	0	13
1	4	3	4	72	0	5	8	37500.5	18750.25	4	2	0	12
3	3	4	3	77	0	6	8	37500.5	18750.25	6	2	0	13
3	1	2	2	74	0	1	5	22500.5	11250.25	7	2	0	8
4	2	3	3	63	0	1	7	32500.5	8125.125	7	4	0	12
4	4	4	4	61	0	5	5	22500.5	11250.25	3	2	0	16
3	2	4	3	67	0	1	6	27500.5	13750.25	6	2	0	12
4	1	4	3	73	0		4	17500.5	1944.5	5	9	0	12
2	2	3	2	71	0	2	16	77500.5	38750.25	3	2	0	9
3	3	3	3	76	0	1	4	17500.5	17500.5	6	1	0	12
3	3	3	3	54	0	6	18	132308.9371	44102.97902	6	3	0	12
4	4	4	4	55	0		7	32500.5	16250.25	4	2	0	16
3	2	2	4	73	0		18	132308.9371	132308.9371	6	1	0	11
3	3	4	4	70	0	0	2	7500.5	2500.166667	4	2	2	14
3	3	3	3	77	0	2	7	32500.5	16250.25	3	2	0	12
4	2	4	3	70	0	2	15	72500.5	72500.5	6	1	0	13
4	3	4	3	44	0	5	6	27500.5	27500.5	2	1	0	14
4	4	4	4	63	0	6	9	42500.5	21250.25	5	2	0	16
3	2	2	3	75	0	1	9	42500.5	21250.25	6	2	0	10
4	1	4	4	74	0	2	8	37500.5	18750.25	5	2	0	13
4	4	4	4	79	0	5	5	22500.5	22500.5	6	1	0	16
3	3	3	3	67	0	4	6	27500.5	27500.5	4	1	0	12
2	4	3	3	57	1	5	5	22500.5	22500.5	3	1	0	12
4	3	4	4	75	0		8	37500.5	18750.25	7	2	0	15
4	3	4	4	58	0	6	11	52500.5	26250.25	2	2	0	15
4	3	3	2	68	0	1	9	42500.5	42500.5	6	1	0	12
3	3	3	3	75	0	5	18	132308.9371	66154.46853	6	2	0	12
4	4	3	4	61	1	4	11	52500.5	26250.25	5	2	0	15
4	4	4	4	51	0	6	18	132308.9371	26461.78741	5	5	0	16
4	3	4	3	67	0	6	7	32500.5	16250.25	2	2	0	14
4	3	3	3	75	0	5	2	7500.5	7500.5	7	1	0	13
3	4	4	4	70	0	4	5	22500.5	11250.25	5	2	0	15
4	2	3	3	59	0	4	11	52500.5	26250.25	5	2	0	12
3	4	3	3	67	0	2	5	22500.5	7500.166667	5	3	0	13
4	2	4	4	84	0	2	9	42500.5	21250.25	7	2	0	14
3	3	4	4	57	0		7	32500.5	16250.25	4	2	0	14
3	1	3	3	77	0		2	7500.5	3750.25	6	2	0	10
4	4	3	3	76	0		10	47500.5	23750.25	5	2	0	14
3	2	1	2	75	0	1	8	37500.5	18750.25	5	2	0	8
2	2	2	2	72	1	5	6	27500.5	13750.25	7	2	0	8
4	4	4	4	77	0		18	132308.9371	66154.46853	2	2	0	16
3	4	4	3	70	0	5	14	67500.5	33750.25	6	2	0	14
4	2	4	3	59	0	2	6	27500.5	13750.25	5	2	0	13
3	3	3	3	68	0	5	5	22500.5	11250.25	4	2	0	12
3	3	3	3	79	1	4	5	22500.5	22500.5	4	1	0	12
4	4	4	3	63	1	5	7	32500.5	16250.25	7	2	0	15
4	1	4	4	45	0	1	4	17500.5	5833.5	4	3	0	13
3	3	4	3	88	0	5	4	17500.5	17500.5	6	1	0	13
4	3	3	4	64	0	5	11	52500.5	26250.25	1	2	0	14
4	2	4	3	70	0	4	10	47500.5	23750.25	6	2	0	13
3	3	2	3	51	1	5	16	77500.5	22143	5	3	1	11
3	3	2	3	68	0	1	3	12500.5	12500.5	7	1	0	11
3	4	3	3	56	1	6	6	27500.5	6875.125	1	3	2	13
4	4	4	4	56	0	5	13	62500.5	31250.25	4	2	0	16
4	4	3	3	73	0	6	10	47500.5	23750.25	4	2	0	14
4	3	3	3	80	1	7	14	67500.5	33750.25	6	2	0	13
4	3	4	2	71	0	6	18	132308.9371	66154.46853	5	2	0	13
3	3	3	3	62	0	1	5	22500.5	11250.25	5	2	0	12
4	2	4	3	76	0	4	8	37500.5	18750.25	4	2	0	13
4	4	3	4	55	0	6	10	47500.5	9500.1	4	5	0	15
3	3	3	4	22	1	2	18	132308.9371	26461.78741	3	5	0	13
4	3	4	4	68	0	5	10	47500.5	47500.5	4	1	0	15
3	3	4	4	73	0	6	18	132308.9371	132308.9371	6	1	0	14
4	3	3	4	65	0	5	7	32500.5	32500.5	6	1	0	14
3	4	4	3	74	0	1	10	47500.5	23750.25	6	2	0	14
4	1	3	4	54	1	5	18	132308.9371	132308.9371	6	1	0	12
4	4	4	4	76	0		7	32500.5	16250.25	4	2	0	16
3	2	3	3	71	1	6	13	62500.5	31250.25	5	2	0	11
4	1	4	4	61	0	6	4	17500.5	8750.25	4	2	0	13
4	2	4	3	54	0		15	72500.5	14500.1	2	5	0	13
3	3	3	3	66	0	1	7	32500.5	16250.25	3	2	0	12
4	2	3	4	56	0	6	18	132308.9371	44102.97902	3	2	2	13
3	1	3	4	30	1	1	5	22500.5	5000.111111	4	4	1	11
4	3	4	3	51	0	1	13	62500.5	17857.28571	2	3	1	14
3	2	3	3	77	0	4	3	12500.5	12500.5	6	1	0	11
3	2	3	4	56	0	5	4	17500.5	5833.5	5	3	0	12
4	4	4	4	70	1	7	18	132308.9371	66154.46853	6	2	0	16
4	4	4	4	57	1	2	18	132308.9371	44102.97902	7	3	0	16
4	4	4	4	82	0	1	8	37500.5	18750.25	4	2	0	16
3	3	3	4	75	0	1	5	22500.5	11250.25	6	2	0	13
4	4	4	4	63	0	5	18	132308.9371	44102.97902	5	3	0	16
4	3	4	4	67	0	2	11	52500.5	26250.25	6	2	0	15
3	2	3	3	48	0	1	7	32500.5	16250.25	6	2	0	11
4	2	4	3	23	0	5	18	132308.9371	33077.23426	4	4	0	13
3	2	3	3	68	0	1	4	17500.5	17500.5	2	1	0	11
4	4	4	4	48	0	6	1	2500	2500	5	1	0	16
4	4	4	3	52	0	5	18	132308.9371	52923.57482	4	2	1	15
3	4	4	4	66	0	1	4	17500.5	8750.25	4	2	0	15
4	2	4	4	46	0	2	5	22500.5	11250.25	2	2	0	14
4	4	4	4	48	0	2	2	7500.5	3750.25	2	2	0	16
4	3	4	4	78	0	1	4	17500.5	17500.5	4	1	0	15
4	2	3	3	50	0	5	11	52500.5	26250.25	2	2	0	12
4	4	4	4	69	0		5	22500.5	11250.25	4	2	0	16
4	4	3	4	45	0	5	18	132308.9371	44102.97902	5	2	2	15
4	2	4	4	93	1	6	15	72500.5	72500.5	5	1	0	14
3	3	3	3	73	1	5	6	27500.5	13750.25	5	2	0	12
4	4	4	4	65	0	2	8	37500.5	9375.125	4	4	0	16
3	2	3	3	58	0	5	18	132308.9371	132308.9371	5	1	0	11
3	3	3	3	53	1	5	11	52500.5	17500.16667	5	2	2	12
3	2	3	3	73	0	5	13	62500.5	31250.25	5	2	0	11
3	2	4	3	50	1	1	1	2500	833.3333333	6	3	0	12
4	4	4	4	66	0	5	7	32500.5	16250.25	4	2	0	16
3	4	3	4	62	1	5	11	52500.5	26250.25	4	2	0	14
3	4	4	4	76	0	7	9	42500.5	21250.25	5	2	0	15
3	4	3	3	55	0	1	9	42500.5	42500.5	6	1	0	13
4	4	4	4	54	1	6	13	62500.5	31250.25	5	2	0	16
3	3	3	3	76	1		17	82500.5	41250.25	5	2	0	12
3	3	2	4	71	0	5	14	67500.5	67500.5	6	1	0	12
4	4	3	4	56	0	6	8	37500.5	18750.25	5	2	0	15
2	2	3	2	76	0	5	1	2500	1250	6	2	0	9
4	4	3	3	82	0	5	5	22500.5	11250.25	6	2	0	14
4	4	4	4	55	0	6	9	42500.5	21250.25	7	2	0	16
3	2	3	4	57	0	1	8	37500.5	18750.25	4	2	0	12
4	3	4	4	51	0	3	13	62500.5	62500.5	5	1	0	15
4	3	4	4	54	0	5	9	42500.5	21250.25	3	2	0	15
3	2	4	3	57	0	6	10	47500.5	15833.5	5	3	0	12
3	3	3	3	63	1	5	3	12500.5	6250.25	6	2	0	12
3	3	4	4	69	0	1	5	22500.5	11250.25	4	2	0	14
3	1	3	3	70	1	4	18	132308.9371	66154.46853	6	2	0	10
4	4	4	4	25	0	6	13	62500.5	15625.125	2	4	0	16
4	2	4	4	74	0	5	6	27500.5	7857.285714	2	3	1	14
3	3	4	3	80	0	6	6	27500.5	27500.5	6	1	0	13
3	2	3	3	74	0	4	4	17500.5	8750.25	5	2	0	11
4	4	3	4	70	1	5	18	132308.9371	66154.46853	6	2	0	15
4	2	3	3	48	0	5	9	42500.5	10625.125	6	4	0	12
4	3	4	3	58	0	6	18	132308.9371	66154.46853	4	2	0	14
2	3	2	4	57	0	6	18	132308.9371	37802.55344	4	3	1	11
4	1	4	4	52	0	2	10	47500.5	47500.5	6	1	0	13
4	4	4	4	57	0	6	18	132308.9371	66154.46853	2	2	0	16
3	2	4	3	54	0	5	13	62500.5	20833.5	5	3	0	12
4	4	4	3	56	0	5	12	57500.5	57500.5	4	1	0	15
3	3	4	4	39	0	5	14	67500.5	27000.2	2	2	1	14
3	3	4	4	63	0	1	5	22500.5	11250.25	4	2	0	14
4	2	4	4	73	0	6	3	12500.5	12500.5	6	1	0	14
4	4	4	4	55	0	6	17	82500.5	27500.16667	4	3	0	16
4	4	4	4	56	0	5	9	42500.5	21250.25	5	2	0	16
4	3	4	4	53	0	6	15	72500.5	29000.2	3	2	1	15
2	2	2	3	75	1	0	8	37500.5	15000.2	7	2	1	9
3	2	3	3	65	0	5	6	27500.5	9166.833333	4	3	0	11
2	2	2	2	72	1	2	5	22500.5	11250.25	6	2	0	8
4	4	4	4	60	0	6	14	67500.5	16875.125	4	4	0	16
2	3	2	3	60	1	5	12	57500.5	57500.5	6	1	0	10
2	2	3	3	62	0	6	10	47500.5	47500.5	5	1	0	10
4	4	4	3	69	1	7	18	132308.9371	66154.46853	6	2	0	15
4	4	3	4	51	0	6	13	62500.5	20833.5	3	2	2	15
3	2	3	3	59	0	5	18	132308.9371	66154.46853	4	2	0	11
4	4	4	4	60	0	6	12	57500.5	28750.25	4	2	0	16
4	4	4	4	53	0	2	12	57500.5	28750.25	6	2	0	16
3	3	3	4	53	0	5	17	82500.5	23571.57143	5	3	1	13
4	4	4	4	52	1	6	18	132308.9371	66154.46853	5	2	0	16
4	3	4	3	61	0	2	12	57500.5	28750.25	6	2	0	14
3	3	4	4	71	0	5	15	72500.5	36250.25	6	2	0	14
4	4	3	3	77	1	7	10	47500.5	47500.5	5	1	0	14
4	3	4	3	74	0	5	3	12500.5	12500.5	5	1	0	14
4	3	3	4	78	0	7	8	37500.5	37500.5	5	1	0	14
3	1	2	1	52	0	6	18	132308.9371	44102.97902	6	3	0	7
4	2	3	3	57	0	5	18	132308.9371	33077.23426	5	4	0	12
3	3	3	3	58	0	2	16	77500.5	38750.25	6	2	0	12
3	4	4	4	67	1	4	12	57500.5	28750.25	4	2	0	15
2	2	3	3	75	0	1	18	132308.9371	66154.46853	7	2	0	10
4	4	4	4	58	1	1	8	37500.5	18750.25	4	2	0	16
2	2	3	3	52	0	5	14	67500.5	33750.25	5	2	0	10
4	3	3	1	30	0	5	18	132308.9371	52923.57482	6	2	1	11
4	4	4	4	42	0	6	8	37500.5	18750.25	5	2	0	16
3	3	3	3	62	1	5	18	132308.9371	52923.57482	5	2	1	12
4	3	4	3	59	0	2	6	27500.5	13750.25	6	2	0	14
3	2	3	4	74	0	5	7	32500.5	16250.25	3	2	0	12
4	2	3	3	51	1	5	7	32500.5	32500.5	6	1	0	12
4	4	4	4	64	0	3	7	32500.5	16250.25	5	2	0	16
4	4	3	4	84	1	5	14	67500.5	33750.25	5	2	0	15
4	3	4	3	66	0	4	8	37500.5	18750.25	5	2	0	14
4	2	3	3	79	0	1	7	32500.5	32500.5	4	1	0	12
4	4	1	4	56	0	1	5	22500.5	22500.5	2	1	0	13
4	4	4	3	74	0	6	7	32500.5	16250.25	3	2	0	15
3	2	2	3	73	1	6	18	132308.9371	66154.46853	6	2	0	10
4	3	4	4	75	0	0	4	17500.5	17500.5	5	1	0	15
3	2	4	3	76	1	1	3	12500.5	6250.25	6	2	0	12
4	4	4	3	58	0	2	16	77500.5	38750.25	6	2	0	15
2	2	3	3	65	0	2	3	12500.5	6250.25	6	2	0	10
4	4	4	4	57	0	3	18	132308.9371	66154.46853	5	2	0	16
3	3	3	3	38	1	1	12	57500.5	28750.25	6	2	0	12
3	2	4	3	57	0	1	3	12500.5	6250.25	2	2	0	12
4	3	3	4	56	1	6	18	132308.9371	52923.57482	2	2	1	14
4	3	3	3	51	0	6	18	132308.9371	52923.57482	1	2	1	13
3	3	3	4	39	1	5	8	37500.5	12500.16667	2	3	0	13
4	2	4	3	70	0	2	9	42500.5	21250.25	4	2	0	13
3	3	4	2	63	0	0	13	62500.5	31250.25	5	2	0	12
4	4	4	4	33	0	5	1	2500	2500	2	1	0	16
4	4	4	4	59	0	5	18	132308.9371	33077.23426	4	4	0	16
2	2	3	3	66	1	1	4	17500.5	8750.25	4	2	0	10
4	4	4	4	50	0	1	6	27500.5	11000.2	4	2	1	16
4	3	3	2	42	0	5	5	22500.5	5625.125	2	4	0	12
4	4	4	4	65	0	1	5	22500.5	22500.5	4	1	0	16
3	3	4	4	70	1	6	8	37500.5	18750.25	5	2	0	14
4	2	4	3	57	1	2	8	37500.5	37500.5	6	1	0	13
2	1	2	2	63	1	4	15	72500.5	36250.25	6	2	0	7
4	2	4	3	77	0	1	3	12500.5	12500.5	6	1	0	13
4	3	3	3	21	0	5	1	2500	2500	3	1	0	13
3	3	3	3	44	0	5	13	62500.5	20833.5	4	2	2	12
3	3	3	3	85	1	5	6	27500.5	27500.5	7	1	0	12
1	2	3	3	69	1	0	3	12500.5	6250.25	6	2	0	9
2	2	2	3	58	0	5	18	132308.9371	132308.9371	2	1	0	9
4	3	3	3	72	0	6	4	17500.5	8750.25	2	2	0	13
3	3	3	3	72	0	5	15	72500.5	36250.25	7	2	0	12
3	3	3	3	68	1	2	3	12500.5	8333.666667	5	1	1	12
4	3	3	4	70	0	0	3	12500.5	6250.25	4	2	0	14
4	2	4	4	36	1	5	14	67500.5	33750.25	4	2	0	14
4	4	3	4	65	0	6	8	37500.5	18750.25	2	2	0	15
4	4	4	3	75	1		7	32500.5	16250.25	6	2	0	15
4	4	4	3	47	0	6	14	67500.5	33750.25	4	2	0	15
4	3	3	3	75	1	1	18	132308.9371	66154.46853	6	2	0	13
4	2	3	3	76	0	5	4	17500.5	17500.5	6	1	0	12
4	3	4	4	55	0	5	15	72500.5	36250.25	4	2	0	15
4	2	3	4	62	1	0	2	7500.5	7500.5	5	1	0	13
4	4	4	3	54	1	1	12	57500.5	19166.83333	5	3	0	15
4	2	3	3	55	0	1	5	22500.5	11250.25	4	2	0	12
3	2	3	4	85	0	5	3	12500.5	6250.25	2	2	0	12
3	3	1	4	57	1	5	5	22500.5	22500.5	4	1	0	11
3	2	4	3	50	1	5	9	42500.5	28333.66667	4	1	1	12
4	3	4	4	52	0	5	5	22500.5	11250.25	3	2	0	15
2	2	3	2	74	0	5	5	22500.5	22500.5	2	1	0	9
3	3	3	3	73	0	1	5	22500.5	11250.25	6	2	0	12
4	3	3	4	49	1	6	18	132308.9371	44102.97902	7	3	0	14
4	2	3	3	63	1	5	18	132308.9371	66154.46853	7	2	0	12
4	2	3	2	62	0		5	22500.5	11250.25	5	2	0	11
4	1	3	4	73	0	1	1	2500	1250	4	2	0	12
3	1	2	4	46	0	2	9	42500.5	14166.83333	5	2	2	10
1	1	1	1	39	0	7	18	132308.9371	16538.61713	1	6	4	4
3	3	3	3	81	1	1	4	17500.5	8750.25	5	2	0	12
4	3	3	3	58	0	5	4	17500.5	5833.5	2	3	0	13
3	4	4	4	73	1	5	14	67500.5	33750.25	5	2	0	15
3	3	4	3	31	0	6	5	22500.5	11250.25	5	2	0	13
3	2	4	2	74	0	5	6	27500.5	13750.25	6	2	0	11
4	2	4	3	62	1	5	3	12500.5	6250.25	4	2	0	13
4	2	3	4	59	0	2	9	42500.5	21250.25	2	2	0	13
3	2	3	3	52	0	0	10	47500.5	19000.2	4	2	1	11
3	3	4	3	69	0	2	3	12500.5	12500.5	4	1	0	13
3	3	3	4	48	0	3	9	42500.5	42500.5	1	1	0	13
4	4	1	3	64	1	5	5	22500.5	11250.25	2	2	0	12
4	3	4	4	22	0	2	16	77500.5	19375.125	5	4	0	15
4	4	4	2	47	0	5	12	57500.5	19166.83333	1	2	2	14
3	3	3	2	79	0		7	32500.5	16250.25	2	2	0	11
3	3	3	3	57	1	5	6	27500.5	9166.833333	4	3	0	12
3	3	2	3	32	0	5	5	22500.5	7500.166667	4	3	0	11
4	4	4	4	35	0	2	7	32500.5	13000.2	4	2	1	16
4	4	3	3	40	1	2	8	37500.5	15000.2	4	2	1	14
3	2	2	3	18	1	1	15	72500.5	18125.125	7	4	0	10
2	2	2	2	58	1	5	3	12500.5	12500.5	7	1	0	8
4	3	3	4	59	0	5	6	27500.5	13750.25	5	2	0	14
4	4	4	4	39	0	2	4	17500.5	8750.25	4	2	0	16
3	3	4	3	25	0	5	8	37500.5	10714.42857	5	2	3	13
3	3	3	3	52	1	5	18	132308.9371	33077.23426	2	2	4	12
3	2	3	3	65	0	1	13	62500.5	31250.25	2	2	0	11
4	4	4	4	74	1	1	5	22500.5	7500.166667	2	3	0	16
3	2	4	4	66	0	4	2	7500.5	7500.5	4	1	0	13
3	2	3	2	49	0	2	12	57500.5	23000.2	4	2	1	10
4	3	4	3	67	0	2	3	12500.5	12500.5	3	1	0	14
1	2	2	4	67	1	2	13	62500.5	31250.25	2	2	0	9
4	4	4	4	44	1	1	7	32500.5	21667	4	1	1	16
4	4	4	3	70	0		1	2500	1250	4	2	0	15
1	1	2	2	65	1	6	18	132308.9371	33077.23426	7	4	0	6
4	4	4	4	51	1	6	4	17500.5	8750.25	2	2	0	16
1	4	4	4	50	0		12	57500.5	23000.2	4	2	1	13
2	3	2	3	28	0	6	11	52500.5	13125.125	2	4	0	10
3	4	3	4	75	0	2	7	32500.5	16250.25	5	2	0	14
4	4	4	4	70	0	5	6	27500.5	13750.25	6	2	0	16
4	3	3	4	56	0	6	18	132308.9371	66154.46853	3	2	0	14
3	3	3	3	20	0	4	16	77500.5	25833.5	3	3	0	12
4	4	4	4	28	0	5	13	62500.5	31250.25	4	2	0	16
3	4	4	4	55	1	6	18	132308.9371	33077.23426	6	3	2	15
2	3	1	3	28	0	7	18	132308.9371	66154.46853	6	2	0	9
4	3	4	4	60	0	5	9	42500.5	21250.25	1	2	0	15
4	4	3	3	41	0	5	6	27500.5	9166.833333	4	2	2	14
3	4	3	3	51	0	2	3	12500.5	6250.25	6	2	0	13
3	4	3	4	32	1	6	7	32500.5	16250.25	5	2	0	14
3	3	3	3	75	0	1	5	22500.5	22500.5	3	1	0	12
4	4	3	4	30	1	1	15	72500.5	72500.5	5	1	0	15
3	3	2	4	37	1	7	13	62500.5	25000.2	7	2	1	12
3	3	4	4	54	0	1	6	27500.5	9166.833333	6	3	0	14
3	2	4	3	27	0	6	6	27500.5	27500.5	3	1	0	12
3	2	3	3	68	0	2	10	47500.5	23750.25	7	2	0	11
4	4	4	4	58	0	3	6	27500.5	27500.5	4	1	0	16
3	2	3	2	63	0	1	4	17500.5	8750.25	4	2	0	10
3	2	2	3	30	1	3	5	22500.5	7500.166667	5	3	0	10
4	4	4	4	40	1	6	18	132308.9371	44102.97902	2	2	2	16
3	4	3	4	45	1	5	9	42500.5	17000.2	1	2	1	14
3	2	3	3	54	1	7	9	42500.5	42500.5	2	1	0	11
4	2	3	4	61	0	6	8	37500.5	37500.5	2	1	0	13
4	4	4	4	29	0	5	14	67500.5	22500.16667	2	2	2	16
4	4	4	4	31	1	6	7	32500.5	16250.25	4	2	0	16
4	4	3	4	45	0	7	11	52500.5	17500.16667	2	2	2	15
3	2	3	3	59	0	7	11	52500.5	21000.2	1	2	1	11
3	2	3	3	51	1	5	4	17500.5	5833.5	3	2	2	11
3	2	4	3	64	1	5	3	12500.5	6250.25	2	2	0	12
3	2	2	2	56	1	6	3	12500.5	6250.25	2	2	0	9
4	3	3	4	79	1	6	7	32500.5	16250.25	2	2	0	14
4	3	4	4	45	0	7	12	57500.5	19166.83333	2	2	2	15
4	2	3	1	32	0	0	3	12500.5	6250.25	1	2	0	10
3	1	3	2	55	0	7	4	17500.5	17500.5	5	1	0	9
3	2	3	4	55	1	2	18	132308.9371	37802.55344	2	3	1	12
3	3	2	3	48	1	7	1	2500	2500	4	1	0	11
4	2	4	3	79	1	7	7	32500.5	32500.5	4	1	0	13
4	3	3	4	57	1	7	18	132308.9371	52923.57482	1	2	1	14
3	4	3	4	46	0	6	13	62500.5	31250.25	1	2	0	14
3	3	4	3	69	1	5	2	7500.5	1875.125	1	4	0	13
4	3	4	4	58	0	6	10	47500.5	23750.25	2	2	0	15
3	3	3	2	66	1	4	8	37500.5	18750.25	2	2	0	11
4	2	4	4	46	0	6	18	132308.9371	37802.55344	1	3	1	14
4	3	4	4	33	0	6	13	62500.5	31250.25	3	2	0	15
2	1	1	3	49	1	1	1	2500	2500	1	1	0	7
4	3	4	4	58	0	6	1	2500	2500	1	1	0	15
3	3	3	3	25	0	5	14	67500.5	33750.25	2	2	0	12
3	2	4	4	60	0	6	11	52500.5	26250.25	2	2	0	13
3	3	3	2	66	0	7	6	27500.5	13750.25	2	2	0	11
3	3	3	3	64	1	7	13	62500.5	20833.5	2	3	0	12
3	3	3	3	51	0	6	13	62500.5	25000.2	2	2	1	12
3	2	3	4	57	1	6	8	37500.5	37500.5	2	1	0	12
4	3	4	4	54	1	6	18	132308.9371	44102.97902	2	2	2	15
2	2	3	2	69	1	2	9	42500.5	21250.25	1	2	0	9
4	4	4	4	71	1	7	7	32500.5	32500.5	1	1	0	16
4	2	3	3	42	1	4	3	12500.5	12500.5	1	1	0	12
4	4	4	4	45	0	6	8	37500.5	18750.25	2	2	0	16
3	3	4	3	67	1	6	18	132308.9371	52923.57482	2	2	1	13
4	4	4	3	65	1	1	4	17500.5	7000.2	1	2	1	15
3	2	2	4	58	0	6	18	132308.9371	44102.97902	2	3	0	11
3	4	3	3	18	0	2	10	47500.5	13571.57143	1	3	1	13
4	3	4	4	31	0	6	4	17500.5	8750.25	3	2	0	15
3	4	2	4	34	1	5	18	132308.9371	44102.97902	4	2	2	13
4	4	4	4	49	0	6	9	42500.5	42500.5	2	1	0	16
3	3	4	3	37	0	7	11	52500.5	52500.5	4	1	0	13
4	4	4	4	37	0	2	6	27500.5	6875.125	2	4	0	16
3	2	4	3	42	1	3	6	27500.5	13750.25	3	2	0	12
4	4	4	4	44	0	5	5	22500.5	22500.5	2	1	0	16
3	2	4	4	74	1	4	3	12500.5	12500.5	5	1	0	13
4	4	4	3	65	0	6	8	37500.5	18750.25	2	2	0	15
4	4	4	4	66	0	6	18	132308.9371	66154.46853	2	2	0	16
3	3	4	3	72	1	7	16	77500.5	38750.25	3	2	0	13
2	2	1	2	60	1	6	18	132308.9371	66154.46853	2	2	0	7
2	2	3	4	39	0	6	18	132308.9371	66154.46853	1	2	0	11
4	3	4	4	59	1	5	3	12500.5	1250.05	2	10	0	15
4	4	4	3	44	0	2	11	52500.5	21000.2	2	2	1	15
4	3	3	3	48	0	6	18	132308.9371	29401.98601	2	4	1	13
3	2	4	3	25	0	6	14	67500.5	22500.16667	1	3	0	12
3	3	4	3	39	0	6	13	62500.5	20833.5	1	2	2	13
4	3	2	4	28	1	6	13	62500.5	13889	4	4	1	13
3	3	3	4	72	0	5	2	7500.5	7500.5	4	1	0	13
4	4	4	4	53	1	4	5	22500.5	7500.166667	4	3	0	16
4	4	4	4	43	0	5	11	52500.5	26250.25	1	2	0	16
2	2	1	3	27	1	2	2	7500.5	7500.5	2	1	0	8
4	3	4	4	55	1	6	13	62500.5	31250.25	3	2	0	15
3	3	3	3	25	0	6	9	42500.5	14166.83333	2	3	0	12
3	2	2	3	66	0	6	9	42500.5	21250.25	2	2	0	10
3	3	4	4	35	0	2	3	12500.5	12500.5	2	1	0	14
4	4	1	4	47	0	5	5	22500.5	6428.714286	2	3	1	13
3	2	3	2	50	1	7	9	42500.5	21250.25	2	2	0	10
3	3	3	3	44	0	1	6	27500.5	13750.25	2	1	2	12
4	4	4	4	60	0	7	9	42500.5	42500.5	1	1	0	16
4	4	4	4	67	1	0	2	7500.5	3750.25	5	2	0	16
4	4	4	4	47	0	6	15	72500.5	48333.66667	2	1	1	16
4	3	4	4	53	0	6	6	27500.5	13750.25	1	2	0	15
4	4	4	4	54	0	7	7	32500.5	16250.25	2	2	0	16
3	1	3	1	47	0	5	18	132308.9371	26461.78741	2	4	2	8
3	2	3	3	50	0	5	18	132308.9371	66154.46853	2	1	2	11
4	2	4	4	67	0	6	8	37500.5	37500.5	2	1	0	14
3	2	2	3	54	0	7	14	67500.5	67500.5	2	1	0	10
4	4	4	4	67	0	7	11	52500.5	26250.25	2	2	0	16
3	3	3	3	61	0	2	17	82500.5	82500.5	2	1	0	12
3	2	2	4	76	0	7	7	32500.5	32500.5	1	1	0	11
3	1	3	2	58	0	7	14	67500.5	33750.25	4	2	0	9
3	3	3	4	37	0	5	18	132308.9371	66154.46853	6	2	0	13
3	3	4	4	68	0	5	11	52500.5	26250.25	2	2	0	14
4	4	4	4	68	0	6	5	22500.5	22500.5	1	1	0	16
1	4	3	4	47	1	6	18	132308.9371	66154.46853	4	2	0	12
4	4	4	4	59	0	7	5	22500.5	5625.125	2	4	0	16
4	4	4	4	64	0	1	2	7500.5	7500.5	2	1	0	16
4	4	3	4	63	0	6	4	17500.5	8750.25	3	2	0	15
4	4	4	4	52	0	5	18	132308.9371	132308.9371	3	1	0	16
3	3	3	3	64	0	7	5	22500.5	11250.25	2	2	0	12
3	2	3	4	67	0		10	47500.5	23750.25	2	2	0	12
3	3	3	4	68	1	7	3	12500.5	6250.25	2	2	0	13
3	3	4	4	53	0	7	18	132308.9371	66154.46853	1	2	0	14
4	4	4	4	68	0	5	6	27500.5	9166.833333	4	3	0	16
3	2	3	4	74	0	1	11	52500.5	26250.25	4	2	0	12
4	4	3	4	54	0	7	8	37500.5	12500.16667	3	3	0	15
3	2	3	2	60	1	6	5	22500.5	5625.125	1	4	0	10
4	4	4	4	65	0	6	11	52500.5	26250.25	1	2	0	16
4	4	4	4	30	0	6	7	32500.5	32500.5	1	1	0	16
4	3	4	2	54	0	5	18	132308.9371	66154.46853	3	2	0	13
4	4	4	4	38	1	3	11	52500.5	17500.16667	4	2	2	16
2	2	2	3	56	0	7	5	22500.5	9000.2	2	2	1	9
4	4	4	4	67	0	7	8	37500.5	12500.16667	5	3	0	16
4	4	4	4	67	1	5	16	77500.5	38750.25	3	2	0	16
4	3	4	4	64	0	4	6	27500.5	13750.25	5	2	0	15
2	1	1	4	45	1	1	16	77500.5	25833.5	3	2	2	8
4	4	3	4	46	0	6	16	77500.5	38750.25	1	2	0	15
2	2	4	4	42	0	2	5	22500.5	11250.25	4	2	0	12
4	4	4	4	66	1	6	2	7500.5	7500.5	2	1	0	16
4	4	3	3	49	1	2	11	52500.5	17500.16667	2	2	2	14
4	4	3	4	44	0	3	9	42500.5	21250.25	4	2	0	15
3	4	4	3	73	0	5	16	77500.5	38750.25	1	2	0	14
3	3	3	3	40	0	6	18	132308.9371	44102.97902	1	2	2	12
4	3	3	4	60	0	6	18	132308.9371	66154.46853	2	2	0	14
3	3	3	3	89	1	1	2	7500.5	7500.5	3	1	0	12
3	3	3	3	55	1	5	18	132308.9371	37802.55344	5	3	1	12
4	4	4	4	63	0	7	11	52500.5	26250.25	1	2	0	16
3	3	3	4	60	0	6	15	72500.5	36250.25	2	2	0	13
4	2	4	4	60	0	6	9	42500.5	21250.25	3	2	0	14
3	1	4	3	37	1	5	1	2500	1250	6	1	2	11
4	4	4	4	48	0	6	10	47500.5	47500.5	2	1	0	16
2	2	4	3	68	1	2	10	47500.5	23750.25	5	2	0	11
3	2	3	2	25	1	5	5	22500.5	22500.5	3	1	0	10
4	2	3	4	50	0	2	4	17500.5	17500.5	4	1	0	13
4	3	4	4	63	0	6	12	57500.5	14375.125	2	4	0	15
3	2	4	3	67	0	5	4	17500.5	17500.5	3	1	0	12
4	4	3	3	65	0	6	7	32500.5	9285.857143	1	3	1	14
1	1	1	1	65	1	5	1	2500	2500	2	1	0	4
4	3	2	4	56	0	6	18	132308.9371	52923.57482	2	2	1	13
3	2	3	3	55	0	6	10	47500.5	47500.5	2	1	0	11
4	2	4	3	59	0	6	9	42500.5	21250.25	2	2	0	13
4	4	4	4	33	0	6	6	27500.5	13750.25	3	2	0	16
4	4	4	4	66	0	5	18	132308.9371	66154.46853	4	2	0	16
4	4	4	3	55	0	2	6	27500.5	13750.25	2	2	0	15
3	3	3	3	52	0	6	17	82500.5	20625.125	2	4	0	12
3	2	3	3	66	1	7	16	77500.5	38750.25	1	2	0	11
4	4	4	4	79	0	5	4	17500.5	17500.5	2	1	0	16
4	4	3	4	47	0	6	17	82500.5	41250.25	2	2	0	15
3	1	3	4	67	0	5	7	32500.5	32500.5	2	1	0	11
3	2	4	3	52	0	2	10	47500.5	13571.57143	6	3	1	12
3	3	3	4	69	1	5	10	47500.5	47500.5	5	1	0	13
3	4	4	3	65	0	6	9	42500.5	21250.25	2	2	0	14
3	2	3	3	55	1	5	11	52500.5	17500.16667	4	3	0	11
3	3	3	4	50	0	5	11	52500.5	17500.16667	2	2	2	13
3	3	4	3	63	0	6	11	52500.5	17500.16667	4	3	0	13
4	4	4	4	60	0	5	6	27500.5	27500.5	4	1	0	16
4	4	4	4	74	0	6	4	17500.5	17500.5	1	1	0	16
4	4	4	4	50	0	7	12	57500.5	19166.83333	2	2	2	16
4	3	3	3	61	0	5	18	132308.9371	26461.78741	2	5	0	13
3	3	3	3	70	0	6	5	22500.5	11250.25	2	2	0	12
3	2	2	3	47	0	4	5	22500.5	7500.166667	4	2	2	10
2	2	3	2	50	1	6	9	42500.5	42500.5	5	1	0	9
3	3	3	4	59	0	0	2	7500.5	7500.5	4	1	0	13
2	2	3	3	71	1	5	7	32500.5	16250.25	1	2	0	10
4	2	2	4	55	0	5	15	72500.5	36250.25	2	2	0	12
3	3	3	4	67	1	5	10	47500.5	23750.25	2	2	0	13
1	2	1	2	73	1	3	4	17500.5	8750.25	1	2	0	6
2	4	1	2	59	1	5	12	57500.5	28750.25	3	2	0	9
3	3	4	3	54	0	6	11	52500.5	26250.25	2	2	0	13
4	4	3	3	60	0	7	13	62500.5	7812.5625	2	8	0	14
4	3	4	3	63	1	7	6	27500.5	13750.25	2	2	0	14
4	1	4	4	55	1	5	7	32500.5	16250.25	4	2	0	13
3	4	3	3	55	0	6	16	77500.5	25833.5	1	2	2	13
4	4	3	4	32	1	1	18	132308.9371	66154.46853	5	2	0	15
3	2	4	3	56	0	5	6	27500.5	9166.833333	2	2	2	12
4	4	4	3	61	1	5	15	72500.5	36250.25	3	2	0	15
4	4	4	4	65	0	6	8	37500.5	18750.25	2	2	0	16
1	1	1	3	65	1	2	3	12500.5	6250.25	3	2	0	6
4	4	4	4	60	0	2	2	7500.5	3750.25	3	2	0	16
4	4	4	4	53	0	6	8	37500.5	37500.5	2	1	0	16
4	3	4	3	55	0	7	12	57500.5	28750.25	2	1	2	14
3	3	2	1	59	0	5	9	42500.5	21250.25	3	2	0	9
2	3	2	3	68	0	6	3	12500.5	12500.5	2	1	0	10
3	4	4	2	64	0	6	12	57500.5	28750.25	3	2	0	13
4	4	4	3	26	0	5	11	52500.5	26250.25	1	2	0	15
4	4	3	3	58	0	7	18	132308.9371	52923.57482	1	2	1	14
4	3	4	2	68	1	5	7	32500.5	16250.25	1	2	0	13
3	3	3	3	39	0	7	8	37500.5	25000.33333	2	1	1	12
4	4	4	4	56	0	5	4	17500.5	17500.5	3	1	0	16
4	4	4	4	60	1	2	10	47500.5	23750.25	4	2	0	16
4	2	4	3	80	0		5	22500.5	22500.5	2	1	0	13
2	2	2	2	46	0	6	8	37500.5	18750.25	2	2	0	8
4	4	4	4	57	1	7	18	132308.9371	66154.46853	4	2	0	16
3	2	4	3	72	0	6	7	32500.5	32500.5	2	1	0	12
4	2	4	2	47	0	6	2	7500.5	5000.333333	2	1	1	12
4	4	3	4	63	1	7	16	77500.5	77500.5	2	1	0	15
3	2	3	3	41	1	6	12	57500.5	19166.83333	3	2	2	11
4	2	4	3	64	0	6	5	22500.5	2500.055556	2	9	0	13
3	2	3	4	39	0	7	11	52500.5	35000.33333	2	1	1	12
3	3	3	3	69	1	7	15	72500.5	36250.25	3	2	0	12
3	2	3	3	67	0	5	18	132308.9371	66154.46853	1	2	0	11
3	1	4	2	80	1	7	18	132308.9371	66154.46853	2	2	0	10
4	4	4	4	69	0	6	7	32500.5	32500.5	6	1	0	16
3	3	2	3	56	0	5	17	82500.5	41250.25	3	2	0	11
2	2	4	3	73	0	6	11	52500.5	26250.25	5	2	0	11
4	4	4	4	33	0	7	16	77500.5	38750.25	3	2	0	16
4	4	4	4	60	0	6	6	27500.5	13750.25	5	2	0	16
4	4	4	4	56	1	6	9	42500.5	17000.2	4	2	1	16
3	3	3	2	45	0	5	4	17500.5	8750.25	1	2	0	11
3	1	1	1	53	1	5	8	37500.5	12500.16667	2	2	2	6
3	3	3	3	47	0	7	18	132308.9371	44102.97902	2	2	2	12
4	4	4	4	51	0	6	9	42500.5	42500.5	2	1	0	16
3	3	3	4	63	0	5	3	12500.5	12500.5	2	1	0	13
4	2	4	2	77	0	6	8	37500.5	37500.5	2	1	0	12
4	3	3	3	69	0	6	6	27500.5	13750.25	2	2	0	13
4	4	4	4	52	0	7	10	47500.5	23750.25	4	2	0	16
4	2	4	3	58	0	6	18	132308.9371	66154.46853	2	2	0	13
4	3	3	3	42	0	5	4	17500.5	17500.5	3	1	0	13
4	3	4	3	73	0	6	5	22500.5	11250.25	4	2	0	14
4	1	4	3	69	0	6	10	47500.5	23750.25	6	2	0	12
4	2	4	3	64	1	5	7	32500.5	16250.25	2	2	0	13
4	4	4	3	49	0	7	18	132308.9371	44102.97902	2	2	2	15
4	4	4	3	60	0	2	10	47500.5	23750.25	4	2	0	15
4	2	3	4	63	0	6	9	42500.5	42500.5	6	1	0	13
4	1	4	4	75	0	6	4	17500.5	8750.25	6	2	0	13
3	3	4	4	62	0	6	10	47500.5	23750.25	4	2	0	14
4	4	4	4	35	0	5	12	57500.5	28750.25	2	2	0	16
3	2	3	4	72	0	7	7	32500.5	32500.5	2	1	0	12
1	4	1	1	67	1	7	18	132308.9371	66154.46853	3	2	0	7
3	2	3	3	63	0	7	5	22500.5	22500.5	4	1	0	11
4	3	3	4	24	1	6	6	27500.5	3437.5625	3	8	0	14
4	3	3	3	38	0	5	14	67500.5	27000.2	2	2	1	13
4	3	3	4	40	0	1	16	77500.5	77500.5	2	1	0	14
3	3	3	3	36	0	6	8	37500.5	12500.16667	2	2	2	12
3	4	4	4	21	0	2	5	22500.5	5625.125	2	4	0	15
3	2	4	4	39	1	6	14	67500.5	22500.16667	2	2	2	13
3	3	4	4	18	0	2	6	27500.5	6875.125	2	4	0	14
4	3	4	2	60	0	6	6	27500.5	13750.25	2	2	0	13
3	3	4	3	65	0	6	4	17500.5	17500.5	2	1	0	13
4	1	4	4	59	0	6	5	22500.5	11250.25	3	2	0	13
4	4	4	3	65	0	5	11	52500.5	26250.25	2	2	0	15
3	2	3	3	69	1	5	5	22500.5	4500.1	2	5	0	11
4	4	4	4	64	0	6	8	37500.5	18750.25	1	2	0	16
4	4	4	4	71	1	6	11	52500.5	26250.25	2	2	0	16
4	4	3	4	26	1	6	7	32500.5	16250.25	5	2	0	15
3	3	3	3	47	1	5	11	52500.5	17500.16667	3	2	2	12
4	2	3	4	52	0	6	8	37500.5	15000.2	2	2	1	13
3	2	2	3	31	1	7	9	42500.5	42500.5	2	1	0	10
2	2	3	3	35	0	6	8	37500.5	37500.5	4	1	0	10
3	2	3	3	56	0	6	11	52500.5	26250.25	3	2	0	11
4	1	2	4	87	1	5	5	22500.5	11250.25	2	2	0	11
4	4	3	4	37	0	5	18	132308.9371	66154.46853	2	1	2	15
3	2	3	4	53	0	7	8	37500.5	37500.5	1	1	0	12
4	4	4	4	72	0	7	9	42500.5	42500.5	2	1	0	16
4	4	4	4	66	0	5	6	27500.5	13750.25	4	2	0	16
3	3	3	2	72	0	6	6	27500.5	27500.5	3	1	0	11
4	4	4	4	65	0	6	7	32500.5	32500.5	5	1	0	16
2	3	4	3	48	0	6	10	47500.5	15833.5	2	2	2	12
4	4	3	4	66	0	7	7	32500.5	32500.5	1	1	0	15
4	3	4	4	66	0	7	9	42500.5	21250.25	1	2	0	15
3	3	3	3	89	0	5	4	17500.5	17500.5	2	1	0	12
4	3	4	3	49	0	5	8	37500.5	12500.16667	1	2	2	14
4	4	4	4	64	0	6	18	132308.9371	66154.46853	2	2	0	16
4	4	4	4	37	0	7	9	42500.5	21250.25	1	2	0	16
4	3	3	4	53	0	5	18	132308.9371	26461.78741	3	5	0	14
3	3	3	4	61	0	7	9	42500.5	21250.25	5	2	0	13
4	4	4	4	58	1	6	18	132308.9371	37802.55344	3	3	1	16
3	2	3	2	76	1	6	10	47500.5	23750.25	5	2	0	10
2	3	1	4	25	1	5	3	12500.5	2083.416667	4	6	0	10
3	3	3	4	69	0	5	4	17500.5	17500.5	4	1	0	13
4	2	3	4	71	0	4	3	12500.5	12500.5	2	1	0	13
3	3	4	3	52	1		11	52500.5	13125.125	5	4	0	13
1	2	3	4	75	0	2	4	17500.5	8750.25	2	2	0	10
4	3	4	4	57	0	6	18	132308.9371	66154.46853	4	2	0	15
4	4	3	4	48	0	6	18	132308.9371	37802.55344	2	2	3	15
4	3	4	4	31	0	4	4	17500.5	4375.125	2	4	0	15
3	3	3	3	70	1	7	18	132308.9371	66154.46853	5	2	0	12
3	3	3	3	51	1	7	17	82500.5	33000.2	2	2	1	12
3	3	3	3	50	0	6	18	132308.9371	52923.57482	2	2	1	12
4	3	3	4	25	0	6	11	52500.5	52500.5	1	1	0	14
3	3	4	4	63	0	7	10	47500.5	23750.25	4	2	0	14
3	2	3	3	42	0	6	18	132308.9371	44102.97902	4	2	2	11
4	4	4	4	61	0	6	13	62500.5	31250.25	2	2	0	16
4	4	3	4	39	0	6	7	32500.5	32500.5	1	1	0	15
4	4	4	4	69	1	5	6	27500.5	13750.25	2	2	0	16
2	2	1	3	70	1	5	5	22500.5	7500.166667	2	3	0	8
3	4	3	4	66	1	2	7	32500.5	16250.25	3	2	0	14
4	3	4	4	67	0	3	4	17500.5	8750.25	2	2	0	15
4	2	4	4	68	1	7	8	37500.5	18750.25	5	2	0	14
3	2	2	3	70	0	6	9	42500.5	42500.5	3	1	0	10
3	2	4	2	53	1	6	15	72500.5	36250.25	6	2	0	11
3	2	3	3	59	1	5	9	42500.5	21250.25	1	2	0	11
4	2	4	4	55	0	7	12	57500.5	57500.5	1	1	0	14
2	2	3	3	50	0	7	9	42500.5	21250.25	3	1	2	10
3	3	1	1	73	1	1	4	17500.5	8750.25	5	2	0	8
3	3	3	3	66	0	5	8	37500.5	18750.25	6	2	0	12
3	3	4	3	78	0	6	9	42500.5	42500.5	1	1	0	13
3	3	3	3	79	0	6	15	72500.5	36250.25	2	2	0	12
4	4	4	4	56	1		15	72500.5	24166.83333	2	3	0	16
1	4	4	4	64	1	6	18	132308.9371	66154.46853	3	2	0	13
4	4	4	4	54	0	7	10	47500.5	47500.5	1	1	0	16
3	2	3	4	43	1	5	7	32500.5	16250.25	1	2	0	12
3	2	4	3	42	0	7	8	37500.5	12500.16667	4	2	2	12
4	2	4	3	67	1	7	5	22500.5	11250.25	2	2	0	13
4	4	3	3	60	1	6	18	132308.9371	29401.98601	5	4	1	14
4	4	4	4	56	0	3	8	37500.5	25000.33333	2	1	1	16
4	4	3	4	62	1	7	9	42500.5	21250.25	5	2	0	15
4	3	3	3	30	0	7	9	42500.5	21250.25	3	2	0	13
4	3	2	4	71	1	4	3	12500.5	12500.5	2	1	0	13
4	3	4	4	65	1	7	18	132308.9371	66154.46853	2	2	0	15
4	4	4	4	26	0	6	6	27500.5	27500.5	2	1	0	16
3	3	3	3	78	1	5	7	32500.5	16250.25	6	2	0	12
4	3	4	4	65	0	4	4	17500.5	17500.5	2	1	0	15
3	3	3	4	23	0	6	6	27500.5	6875.125	2	4	0	13
3	2	3	4	66	0	3	7	32500.5	16250.25	4	2	0	12
4	4	3	3	66	0	7	5	22500.5	11250.25	2	2	0	14
4	4	4	4	40	0	3	6	27500.5	27500.5	2	1	0	16
4	3	3	3	28	1		10	47500.5	11875.125	1	4	0	13
2	4	4	1	72	1	6	4	17500.5	17500.5	4	1	0	11
3	3	3	3	76	1	0	4	17500.5	8750.25	3	2	0	12
4	3	4	3	41	0	5	1	2500	2500	2	1	0	14
3	3	4	4	77	1	7	13	62500.5	31250.25	1	2	0	14
2	1	3	2	62	1	7	14	67500.5	33750.25	1	2	0	8
3	2	3	3	75	0	2	5	22500.5	11250.25	3	2	0	11
4	2	4	4	53	0	7	10	47500.5	47500.5	2	1	0	14
2	3	3	4	73	0	7	7	32500.5	16250.25	4	2	0	12
3	3	4	4	63	0	5	17	82500.5	41250.25	3	2	0	14
3	3	3	3	51	0	3	7	32500.5	32500.5	2	1	0	12
4	4	4	4	50	1	4	8	37500.5	18750.25	1	2	0	16
3	3	3	3	66	1	7	10	47500.5	15833.5	3	3	0	12
3	2	3	3	39	0	6	7	32500.5	16250.25	2	2	0	11
3	2	3	3	48	0	2	14	67500.5	33750.25	5	2	0	11
4	4	4	4	30	0	6	14	67500.5	33750.25	4	2	0	16
1	2	2	3	46	1	5	11	52500.5	52500.5	5	1	0	8
4	4	4	4	49	0	6	4	17500.5	11667	1	1	1	16
4	3	4	4	65	0	5	2	7500.5	3750.25	2	2	0	15
3	3	3	4	59	0	7	10	47500.5	23750.25	1	2	0	13
3	2	2	3	36	0	6	1	2500	1250	4	2	0	10
2	1	2	3	56	0	5	11	52500.5	13125.125	2	4	0	8
3	2	3	2	70	1	1	6	27500.5	13750.25	2	2	0	10
3	4	3	3	67	1	7	17	82500.5	41250.25	2	2	0	13
4	4	4	4	76	0	3	6	27500.5	13750.25	2	2	0	16
3	2	4	4	32	0	7	17	82500.5	41250.25	2	2	0	13
3	3	3	3	76	1		6	27500.5	27500.5	5	1	0	12
4	2	3	2	70	1	6	13	62500.5	31250.25	1	2	0	11
3	4	3	4	56	1	5	10	47500.5	15833.5	4	3	0	14
4	4	4	1	73	0	6	4	17500.5	8750.25	2	2	0	13
3	3	3	4	67	1	6	5	22500.5	9000.2	2	2	1	13
4	1	4	1	21	0	5	18	132308.9371	29401.98601	6	4	1	10
3	2	3	3	54	1	5	8	37500.5	37500.5	2	1	0	11
4	2	4	3	60	0	5	2	7500.5	1875.125	4	4	0	13
4	3	4	3	33	0	6	11	52500.5	26250.25	2	2	0	14
3	2	2	3	52	1	5	10	47500.5	23750.25	2	2	0	10
4	4	4	4	59	0	6	7	32500.5	16250.25	3	2	0	16
3	2	3	3	73	0	5	15	72500.5	18125.125	2	4	0	11
3	2	3	2	48	0	2	5	22500.5	6428.714286	2	3	1	10
4	3	4	3	64	1	4	1	2500	1250	2	2	0	14
2	2	3	4	73	1	7	15	72500.5	36250.25	4	2	0	11
4	4	3	4	32	0	6	5	22500.5	11250.25	2	2	0	15
4	4	2	4	29	1	6	2	7500.5	1500.1	4	5	0	14
4	4	4	4	65	0	6	3	12500.5	12500.5	2	1	0	16
4	4	4	4	50	0	5	10	47500.5	23750.25	3	2	0	16
4	4	4	4	67	0	6	9	42500.5	42500.5	1	1	0	16
2	1	2	3	59	1	6	4	17500.5	8750.25	1	2	0	8
4	4	4	4	51	0	2	4	17500.5	4375.125	1	4	0	16
4	4	4	3	73	0	6	5	22500.5	22500.5	3	1	0	15
2	2	2	4	57	1	5	10	47500.5	23750.25	2	2	0	10
4	4	4	4	79	0	5	14	67500.5	33750.25	1	2	0	16
4	4	3	3	74	0		5	22500.5	22500.5	5	1	0	14
4	4	4	4	56	0	5	10	47500.5	13571.57143	2	3	1	16
4	4	4	4	80	0	5	1	2500	1250	5	2	0	16
3	4	3	4	61	1	5	18	132308.9371	66154.46853	5	2	0	14
3	2	3	3	67	0	5	5	22500.5	11250.25	4	2	0	11
3	2	2	3	32	0	6	16	77500.5	38750.25	2	2	0	10
4	4	3	4	48	1	2	9	42500.5	21250.25	1	2	0	15
4	2	4	3	68	1		8	37500.5	18750.25	1	2	0	13
4	4	4	4	65	0	5	4	17500.5	17500.5	5	1	0	16
4	4	4	4	31	0	7	17	82500.5	33000.2	2	2	1	16
4	4	4	4	62	1	7	2	7500.5	7500.5	1	1	0	16
4	4	4	4	52	0	6	8	37500.5	9375.125	3	4	0	16
2	3	3	3	45	1	6	10	47500.5	47500.5	3	1	0	11
4	4	4	4	63	0		1	2500	833.3333333	4	3	0	16
2	2	2	2	69	1	6	7	32500.5	16250.25	2	2	0	8
4	4	4	4	62	0	5	8	37500.5	37500.5	2	1	0	16
4	2	4	4	51	1	4	16	77500.5	31000.2	4	2	1	14
1	1	2	4	54	1	6	9	42500.5	42500.5	2	1	0	8
2	2	2	3	63	1	5	10	47500.5	23750.25	2	2	0	9
4	3	4	4	63	1	6	17	82500.5	82500.5	1	1	0	15
1	2	1	3	80	1	1	5	22500.5	11250.25	7	2	0	7
4	4	4	4	54	0	5	6	27500.5	27500.5	1	1	0	16
3	2	3	3	66	0	6	6	27500.5	13750.25	3	2	0	11
4	3	4	4	53	0	1	8	37500.5	37500.5	1	1	0	15
3	2	3	3	69	1	6	5	22500.5	22500.5	2	1	0	11
3	2	3	4	70	1	6	7	32500.5	16250.25	2	2	0	12
3	3	3	3	61	1	6	10	47500.5	31667	2	1	1	12
3	3	3	3	49	0	6	6	27500.5	13750.25	2	2	0	12
3	2	3	3	70	1	5	5	22500.5	11250.25	1	2	0	11
4	3	4	4	40	0	5	10	47500.5	11875.125	2	4	0	15
4	3	4	4	74	0	6	6	27500.5	13750.25	1	2	0	15
4	3	4	4	45	0	5	16	77500.5	38750.25	1	2	0	15
4	4	4	4	58	0	5	6	27500.5	3437.5625	4	8	0	16
3	2	4	3	34	0	6	6	27500.5	27500.5	1	1	0	12
1	1	2	3	43	1	4	2	7500.5	7500.5	4	1	0	7
4	2	3	3	50	0	5	5	22500.5	11250.25	3	2	0	12
3	2	4	4	71	0	4	7	32500.5	16250.25	6	2	0	13
4	4	4	3	57	0	5	6	27500.5	13750.25	2	2	0	15
3	2	3	3	74	1	7	9	42500.5	21250.25	1	2	0	11
4	1	4	4	30	0	1	4	17500.5	8750.25	3	2	0	13
3	3	3	3	40	0	3	7	32500.5	32500.5	4	1	0	12
4	4	4	4	68	0	6	15	72500.5	36250.25	6	2	0	16
3	3	3	3	85	1	6	2	7500.5	3000.2	1	2	1	12
4	4	4	4	46	0	4	18	132308.9371	44102.97902	6	2	2	16
3	3	3	3	49	1	7	9	42500.5	12143	2	2	3	12
3	3	3	4	44	0	6	5	22500.5	22500.5	3	1	0	13
3	1	4	3	57	1	7	18	132308.9371	66154.46853	1	2	0	11
4	3	4	4	76	0	0	4	17500.5	17500.5	2	1	0	15
4	3	2	4	59	0	6	15	72500.5	14500.1	1	5	0	13
3	4	3	4	73	0	7	10	47500.5	23750.25	1	2	0	14
3	3	3	4	75	0	6	7	32500.5	16250.25	3	2	0	13
4	4	4	4	49	1	3	18	132308.9371	44102.97902	2	2	2	16
4	3	3	4	50	0	3	3	12500.5	12500.5	4	1	0	14
3	3	3	3	63	0	5	2	7500.5	7500.5	1	1	0	12
4	4	4	4	84	0	7	18	132308.9371	44102.97902	1	3	0	16
3	2	3	4	43	1	3	3	12500.5	12500.5	2	1	0	12
4	4	4	3	78	0	0	4	17500.5	17500.5	4	1	0	15
4	4	3	4	54	0	6	8	37500.5	37500.5	2	1	0	15
3	2	2	2	58	0	2	7	32500.5	16250.25	1	2	0	9
3	2	3	3	79	1	5	5	22500.5	22500.5	2	1	0	11
1	1	1	3	43	0	5	12	57500.5	28750.25	3	2	0	6
4	3	4	4	67	0	0	7	32500.5	16250.25	4	2	0	15
3	3	3	3	30	0	6	9	42500.5	21250.25	4	2	0	12
4	3	3	3	77	0	7	5	22500.5	22500.5	4	1	0	13
4	4	3	4	60	1	6	5	22500.5	22500.5	2	1	0	15
3	2	4	3	34	0	6	16	77500.5	38750.25	2	2	0	12
3	3	4	3	59	0	7	18	132308.9371	44102.97902	3	3	0	13
1	2	2	3	55	0	1	5	22500.5	7500.166667	2	3	0	8
4	2	3	4	75	1	0	8	37500.5	18750.25	6	2	0	13
4	2	4	4	50	0	1	2	7500.5	1666.777778	4	3	3	14
4	2	4	3	56	0	6	11	52500.5	17500.16667	2	3	0	13
3	2	3	2	55	1	3	17	82500.5	41250.25	5	2	0	10
3	3	3	3	67	0	7	4	17500.5	8750.25	3	2	0	12
4	2	4	3	72	0	6	5	22500.5	11250.25	1	2	0	13
1	4	1	4	68	0	7	18	132308.9371	132308.9371	2	1	0	10
3	4	4	4	50	0	5	13	62500.5	25000.2	2	2	1	15
3	3	3	3	66	0	6	5	22500.5	11250.25	5	2	0	12
3	3	3	3	33	0	6	18	132308.9371	52923.57482	2	2	1	12
2	3	3	2	33	0	2	4	17500.5	3500.1	1	4	2	10
2	2	3	2	59	0	7	10	47500.5	23750.25	1	2	0	9
4	2	4	4	60	0	1	6	27500.5	6875.125	2	4	0	14
4	4	4	3	40	0	6	14	67500.5	22500.16667	2	2	2	15
3	2	3	3	68	0	6	8	37500.5	18750.25	4	2	0	11
3	3	4	4	62	0	5	12	57500.5	19166.83333	4	3	0	14
3	3	4	3	27	0	1	1	2500	1250	3	2	0	13
4	3	4	4	52	0	6	10	47500.5	23750.25	4	2	0	15
3	3	4	3	30	0	6	16	77500.5	38750.25	2	2	0	13
3	1	1	1	77	1	7	3	12500.5	12500.5	3	1	0	6
4	3	3	3	61	0	5	16	77500.5	38750.25	4	2	0	13
4	2	4	4	66	0	6	18	132308.9371	66154.46853	3	2	0	14
3	4	4	4	83	0	5	3	12500.5	12500.5	1	1	0	15
3	4	3	4	75	0	0	9	42500.5	42500.5	4	1	0	14
2	2	2	4	72	1	6	13	62500.5	31250.25	2	2	0	10
2	2	3	4	30	0	6	8	37500.5	15000.2	4	2	1	11
4	4	4	4	60	0	5	9	42500.5	42500.5	5	1	0	16
4	3	4	3	45	0	5	16	77500.5	31000.2	3	2	1	14
3	2	2	3	70	0	6	5	22500.5	7500.166667	1	3	0	10
3	4	4	3	45	0	6	12	57500.5	23000.2	4	2	1	14
4	3	3	3	58	0	1	3	12500.5	12500.5	4	1	0	13
4	2	3	3	44	0	5	9	42500.5	28333.66667	3	1	1	12
3	4	4	4	54	1	6	9	42500.5	21250.25	2	2	0	15
4	2	4	4	78	0	6	5	22500.5	22500.5	1	1	0	14
4	2	3	4	51	0	6	18	132308.9371	66154.46853	1	2	0	13
3	2	3	3	53	1	6	12	57500.5	23000.2	5	2	1	11
3	3	4	2	39	0	1	10	47500.5	23750.25	4	2	0	12
3	3	3	3	64	0	6	18	132308.9371	66154.46853	2	2	0	12
3	4	3	2	69	1	5	14	67500.5	33750.25	6	2	0	12
3	2	4	3	44	0	7	5	22500.5	22500.5	4	1	0	12
3	2	3	2	63	1	2	4	17500.5	4375.125	3	4	0	10
4	4	3	4	31	1	7	11	52500.5	26250.25	3	2	0	15
4	4	4	4	48	1	5	18	132308.9371	132308.9371	2	1	0	16
3	2	3	2	56	0	5	6	27500.5	6875.125	2	4	0	10
4	2	4	4	58	0	1	10	47500.5	23750.25	4	2	0	14
4	1	3	3	55	0	7	16	77500.5	25833.5	2	2	2	11
3	4	1	3	49	1	3	4	17500.5	17500.5	5	1	0	11
4	2	3	3	55	0	5	6	27500.5	13750.25	4	2	0	12
2	3	4	3	73	0	5	18	132308.9371	66154.46853	3	2	0	12
4	4	4	4	36	1	5	7	32500.5	16250.25	2	2	0	16
4	4	3	4	64	0	2	5	22500.5	5625.125	6	4	0	15
4	2	3	4	63	0	4	7	32500.5	32500.5	2	1	0	13
4	3	4	4	55	1	7	16	77500.5	25833.5	2	2	2	15
3	3	4	4	28	0	7	7	32500.5	32500.5	2	1	0	14
4	2	2	3	66	1	6	2	7500.5	7500.5	2	1	0	11
4	3	1	4	28	1	6	18	132308.9371	66154.46853	2	2	0	12
3	3	4	4	59	0	2	6	27500.5	27500.5	4	1	0	14
3	3	4	3	38	0	1	4	17500.5	8750.25	2	2	0	13
4	4	4	4	58	0	6	2	7500.5	7500.5	2	1	0	16
4	2	3	4	48	0	4	10	47500.5	11875.125	4	4	0	13
1	4	4	4	48	0	6	10	47500.5	15833.5	2	2	2	13
1	2	1	3	53	1	2	7	32500.5	16250.25	6	2	0	7
4	2	4	3	67	0		13	62500.5	31250.25	2	2	0	13
2	3	1	3	31	0	1	9	42500.5	21250.25	3	2	0	9
3	3	3	3	67	0	6	6	27500.5	27500.5	4	1	0	12
3	3	3	3	64	0	1	12	57500.5	57500.5	2	1	0	12
3	2	4	4	54	0	2	10	47500.5	23750.25	4	2	0	13
4	3	4	4	71	0	5	2	7500.5	7500.5	3	1	0	15
2	2	1	2	78	1	6	10	47500.5	23750.25	3	2	0	7
3	3	3	4	59	1	4	10	47500.5	23750.25	5	2	0	13
3	2	3	3	69	1	1	7	32500.5	16250.25	6	2	0	11
4	4	3	4	79	0	5	10	47500.5	23750.25	6	2	0	15
3	3	4	4	73	0	2	15	72500.5	24166.83333	4	3	0	14
3	1	1	1	44	0	5	3	12500.5	12500.5	4	1	0	6
3	2	3	3	65	0	5	3	12500.5	12500.5	4	1	0	11
3	3	3	3	71	0	6	8	37500.5	18750.25	2	2	0	12
3	2	4	3	43	0	6	10	47500.5	47500.5	1	1	0	12
2	2	2	1	28	1	5	18	132308.9371	132308.9371	5	1	0	7
4	3	4	4	35	0	2	2	7500.5	833.3888889	4	9	0	15
3	4	4	4	47	0	6	9	42500.5	21250.25	5	2	0	15
4	3	3	4	66	0	7	16	77500.5	77500.5	1	1	0	14
2	2	2	3	57	1	5	9	42500.5	9444.555556	2	4	1	9
2	2	3	2	70	1	2	3	12500.5	12500.5	4	1	0	9
4	4	3	3	20	0	5	16	77500.5	17222.33333	3	4	1	14
2	2	3	3	22	1	1	2	7500.5	7500.5	7	1	0	10
3	3	4	4	74	1	4	5	22500.5	11250.25	6	2	0	14
3	2	3	3	70	0	6	6	27500.5	13750.25	6	2	0	11
4	2	4	4	70	1	7	11	52500.5	52500.5	2	1	0	14
4	2	2	3	49	0	2	6	27500.5	9166.833333	5	3	0	11
3	3	3	4	71	1	5	14	67500.5	33750.25	5	2	0	13
3	3	3	4	73	1	7	7	32500.5	16250.25	5	2	0	13
3	3	4	3	72	0	6	16	77500.5	38750.25	2	2	0	13
4	2	4	3	62	0	6	7	32500.5	32500.5	1	1	0	13
3	3	3	3	39	0	5	14	67500.5	33750.25	2	2	0	12
4	1	4	4	99		7	18	132308.9371	8820.595803	7	10	10	13
4	4	4	4	34	0	5	5	22500.5	9000.2	3	2	1	16
3	4	3	4	63	0	6	14	67500.5	33750.25	1	2	0	14
3	3	3	3	85	0	5	3	12500.5	12500.5	1	1	0	12
4	3	4	4	64	0	7	18	132308.9371	66154.46853	2	2	0	15
4	4	4	4	30	0	6	9	42500.5	21250.25	1	2	0	16
3	3	3	4	54	1	6	18	132308.9371	29401.98601	2	4	1	13
3	2	4	4	76	0		9	42500.5	21250.25	5	2	0	13
3	3	2	3	28	0	5	7	32500.5	16250.25	2	2	0	11
3	2	4	4	67	0	6	5	22500.5	11250.25	3	2	0	13
3	3	3	4	67	1	6	18	132308.9371	44102.97902	1	3	0	13
4	3	2	4	23	0	5	6	27500.5	5500.1	2	5	0	13
4	4	4	4	39	1	4	7	32500.5	16250.25	5	2	0	16
3	2	4	4	62	0	1	4	17500.5	5833.5	4	3	0	13
4	3	3	2	34	0	5	5	22500.5	11250.25	1	2	0	12
4	4	4	4	70	1	6	10	47500.5	23750.25	2	2	0	16
3	3	4	3	47	1	6	7	32500.5	16250.25	2	1	2	13
3	2	2	4	77	1	1	13	62500.5	31250.25	4	2	0	11
3	4	2	4	39	1	7	18	132308.9371	44102.97902	2	2	2	13
3	3	3	3	59	1	4	10	47500.5	23750.25	5	2	0	12
3	2	1	3	73	1	5	8	37500.5	18750.25	1	2	0	9
3	3	4	4	68	0	2	4	17500.5	17500.5	4	1	0	14
3	3	4	2	75	0	7	6	27500.5	13750.25	4	2	0	12
4	4	3	4	35	1	5	6	27500.5	9166.833333	1	2	2	15
3	3	3	4	84	1	7	8	37500.5	37500.5	1	1	0	13
4	4	3	3	26	1	1	1	2500	1000	4	2	1	14
4	4	4	4	33	1	7	8	37500.5	18750.25	3	2	0	16
1	3	2	2	40	1	6	3	12500.5	12500.5	4	1	0	8
3	3	3	4	54	1	3	11	52500.5	26250.25	5	2	0	13
3	2	3	3	58	1	6	12	57500.5	19166.83333	2	2	2	11
4	4	4	4	58	0	5	8	37500.5	18750.25	4	2	0	16
4	3	4	1	49	0	5	18	132308.9371	66154.46853	2	2	0	12
4	3	4	4	72	0	1	7	32500.5	16250.25	4	2	0	15
4	4	4	4	46	1	5	10	47500.5	23750.25	2	2	0	16
4	4	4	4	66	0	4	10	47500.5	23750.25	4	2	0	16
3	2	4	3	48	0	1	3	12500.5	12500.5	2	1	0	12
3	3	1	3	31	0	2	14	67500.5	33750.25	5	2	0	10
4	4	2	4	20	0	2	1	2500	2500	4	1	0	14
4	4	4	4	41	0	2	2	7500.5	2143	5	2	3	16
2	4	3	1	37	0	2	9	42500.5	21250.25	2	2	0	10
3	2	3	3	51	0	5	8	37500.5	37500.5	2	1	0	11
3	2	2	2	24	1	5	5	22500.5	22500.5	5	1	0	9
3	3	4	3	56	0	6	5	22500.5	11250.25	4	2	0	13
2	2	2	4	50	0	5	3	12500.5	4166.833333	4	3	0	10
3	2	3	3	59	0	5	5	22500.5	22500.5	4	1	0	11
3	2	2	3	68	1	5	3	12500.5	6250.25	2	2	0	10
3	3	3	3	48	1	6	8	37500.5	37500.5	2	1	0	12
4	1	4	4	68	0	6	4	17500.5	11667	2	1	1	13
4	4	3	3	60	1	7	12	57500.5	28750.25	6	2	0	14
3	3	3	3	62	0	6	7	32500.5	32500.5	2	1	0	12
3	2	4	3	65	0	6	2	7500.5	7500.5	2	1	0	12
4	3	4	3	50	0	5	18	132308.9371	66154.46853	3	1	2	14
3	2	4	4	45	0	6	6	27500.5	27500.5	3	1	0	13
3	3	4	3	35	0	6	18	132308.9371	66154.46853	4	2	0	13
4	4	4	4	53	0	6	9	42500.5	9444.555556	2	4	1	16
4	2	4	4	73	0	7	8	37500.5	37500.5	1	1	0	14
4	3	4	3	68	1	6	16	77500.5	38750.25	2	2	0	14
4	4	4	2	65	1	5	2	7500.5	7500.5	2	1	0	14
3	2	4	4	59	0	5	2	7500.5	2500.166667	5	3	0	13
4	3	3	3	63	1	6	3	12500.5	4166.833333	4	3	0	13
2	3	2	3	44	0	6	15	72500.5	72500.5	3	1	0	10
4	4	4	4	46	0	4	4	17500.5	17500.5	2	1	0	16
4	1	4	4	70	0	5	6	27500.5	13750.25	4	2	0	13
4	3	3	3	76	1	6	5	22500.5	11250.25	1	2	0	13
4	4	3	4	45	0	6	18	132308.9371	37802.55344	2	2	3	15
4	4	4	4	65	1	6	12	57500.5	28750.25	1	2	0	16
2	2	3	4	70	1	5	18	132308.9371	66154.46853	2	2	0	11
3	3	4	4	47	0	6	1	2500	1000	2	2	1	14
3	2	3	2	51	1	2	6	27500.5	4583.416667	2	6	0	10
4	2	4	3	72	0	5	9	42500.5	21250.25	2	2	0	13
4	2	3	2	69	0	6	7	32500.5	16250.25	2	2	0	11
3	2	3	3	53	1	2	10	47500.5	23750.25	5	2	0	11
4	2	4	4	66	0	5	5	22500.5	11250.25	1	2	0	14
4	4	3	4	56	0	6	18	132308.9371	66154.46853	2	2	0	15
3	2	4	3	58	0	6	7	32500.5	32500.5	1	1	0	12
4	4	3	3	66	0	2	7	32500.5	32500.5	2	1	0	14
2	2	4	2	58	0	6	14	67500.5	11250.08333	2	6	0	10
4	4	4	4	49	0	2	7	32500.5	16250.25	5	1	2	16
4	4	3	4	72	1	2	7	32500.5	10833.5	1	3	0	15
4	2	4	3	64	0	5	4	17500.5	8750.25	1	2	0	13
4	3	3	2	62	0	6	15	72500.5	36250.25	2	2	0	12
4	4	4	4	40	0	6	8	37500.5	6250.083333	4	6	0	16
4	3	4	4	58	0	4	3	12500.5	6250.25	3	2	0	15
4	4	4	4	58	0	6	12	57500.5	28750.25	2	2	0	16
1	1	3	2	60	1	5	4	17500.5	8750.25	3	2	0	7
3	4	4	4	54	0	6	3	12500.5	12500.5	2	1	0	15
4	4	4	4	67	0	7	6	27500.5	13750.25	1	2	0	16
4	3	3	4	68	1	6	8	37500.5	18750.25	3	2	0	14
4	4	4	4	80	1	5	5	22500.5	11250.25	2	2	0	16
3	2	3	3	75	0	5	5	22500.5	22500.5	2	1	0	11
3	2	3	3	60	0	1	8	37500.5	10714.42857	5	3	1	11
3	3	3	3	49	1	6	7	32500.5	32500.5	3	1	0	12
4	1	4	4	50	0	2	14	67500.5	19285.85714	1	3	1	13
4	3	3	3	47	0	6	18	132308.9371	33077.23426	4	3	2	13
2	4	2	3	89	1	5	5	22500.5	22500.5	1	1	0	11
4	3	2	4	71	1	6	11	52500.5	26250.25	1	2	0	13
4	2	2	3	53	0	6	18	132308.9371	52923.57482	3	2	1	11
4	3	4	3	65	0	6	9	42500.5	21250.25	2	2	0	14
3	2	4	4	68	0	6	11	52500.5	26250.25	2	2	0	13
4	1	4	3	63	0	6	10	47500.5	9500.1	2	5	0	12
3	4	3	3	74	1	6	7	32500.5	16250.25	2	2	0	13
3	2	1	2	49	0	6	12	57500.5	28750.25	2	2	0	8
3	4	4	3	70	0	6	7	32500.5	16250.25	2	2	0	14
4	4	3	3	73	1	2	14	67500.5	33750.25	6	2	0	14
1	2	3	2	65	1	7	10	47500.5	23750.25	2	2	0	8
4	4	4	4	79	0	6	6	27500.5	27500.5	1	1	0	16
3	2	3	3	78	0	5	7	32500.5	32500.5	2	1	0	11
4	3	4	2	86	0	6	7	32500.5	32500.5	4	1	0	13
3	3	3	3	60	0	6	14	67500.5	33750.25	3	2	0	12
3	4	3	4	71	1	7	14	67500.5	33750.25	3	2	0	14
4	4	4	4	64	0	5	6	27500.5	27500.5	4	1	0	16
4	3	4	3	67	0	5	4	17500.5	17500.5	2	1	0	14
3	2	3	3	54	0	6	15	72500.5	36250.25	2	2	0	11
4	4	3	4	56	0	6	12	57500.5	14375.125	2	3	2	15
4	2	4	4	78	1	7	9	42500.5	21250.25	7	2	0	14
1	1	1	1	42	0	5	7	32500.5	10833.5	5	2	2	4
3	2	4	3	54	0	6	18	132308.9371	66154.46853	2	2	0	12
4	3	4	4	69	1	6	7	32500.5	16250.25	2	2	0	15
2	2	3	2	68	0	2	18	132308.9371	44102.97902	4	3	0	9
4	1	4	4	58	1	6	18	132308.9371	66154.46853	2	2	0	13
3	3	3	4	62	0	2	1	2500	1250	4	2	0	13
4	4	4	4	66	0	5	8	37500.5	18750.25	2	2	0	16
4	2	3	3	30	0	5	7	32500.5	16250.25	2	2	0	12
4	2	4	2	68	0	6	10	47500.5	23750.25	1	2	0	12
3	3	4	3	71	1	6	11	52500.5	17500.16667	5	3	0	13
4	4	4	4	45	0	7	10	47500.5	23750.25	1	2	0	16
3	2	4	4	56	1	6	13	62500.5	20833.5	1	3	0	13
3	4	3	3	69	0	6	13	62500.5	62500.5	1	1	0	13
4	3	2	3	74	1	5	5	22500.5	9000.2	3	2	1	12
3	2	4	3	25	0	5	10	47500.5	23750.25	2	2	0	12
3	3	3	3	57	0	7	18	132308.9371	44102.97902	4	2	2	12
3	3	4	3	66	0	5	11	52500.5	52500.5	3	1	0	13
4	3	2	3	43	0	7	6	27500.5	11000.2	4	2	1	12
2	3	3	3	60	0	3	4	17500.5	8750.25	2	2	0	11
3	2	3	4	55	0	5	7	32500.5	16250.25	2	2	0	12
3	4	4	4	68	0	5	6	27500.5	27500.5	2	1	0	15
2	3	2	3	51	0	6	18	132308.9371	66154.46853	1	2	0	10
3	2	3	4	73	1	7	5	22500.5	11250.25	2	2	0	12
3	1	2	3	53	0	7	18	132308.9371	44102.97902	2	2	2	9
4	2	4	4	70	1	1	7	32500.5	32500.5	5	1	0	14
4	3	4	2	70	0	4	18	132308.9371	66154.46853	5	2	0	13
3	2	3	2	64	0	1	3	12500.5	6250.25	2	2	0	10
1	1	3	1	51		6	18	132308.9371	52923.57482	1	2	1	6
3	2	3	3	62	1	5	6	27500.5	13750.25	2	2	0	11
3	2	3	4	78	0	2	5	22500.5	22500.5	5	1	0	12
4	1	3	4	72	0	0	7	32500.5	16250.25	1	2	0	12
3	1	3	2	68	0	6	3	12500.5	12500.5	3	1	0	9
4	3	4	4	51	0	6	4	17500.5	8750.25	5	2	0	15
4	4	2	4	31	0	5	4	17500.5	8750.25	1	2	0	14
4	3	4	3	70	1	5	2	7500.5	7500.5	1	1	0	14
4	2	4	4	70	0	7	18	132308.9371	66154.46853	3	2	0	14
4	3	4	3	62	0	6	5	22500.5	22500.5	2	1	0	14
2	2	3	3	68	1	6	18	132308.9371	132308.9371	2	1	0	10
4	4	4	4	60	1	1	6	27500.5	13750.25	2	2	0	16
4	2	4	3	72	0	5	7	32500.5	32500.5	3	1	0	13
4	4	4	4	57	0	5	11	52500.5	52500.5	4	1	0	16
3	3	1	4	63	0	7	18	132308.9371	66154.46853	2	2	0	11
4	3	4	3	65	1	1	2	7500.5	3750.25	4	2	0	14
4	3	4	4	70	1	6	6	27500.5	9166.833333	2	3	0	15
3	3	2	3	63	0	6	5	22500.5	22500.5	3	1	0	11
4	1	4	3	54	0	5	4	17500.5	17500.5	2	1	0	12
4	4	4	4	67	0	6	5	22500.5	22500.5	4	1	0	16
2	3	2	3	27	0	6	12	57500.5	28750.25	2	2	0	10
4	4	3	3	69	0	2	8	37500.5	18750.25	2	2	0	14
4	2	4	4	42	0	6	7	32500.5	10833.5	2	3	0	14
4	2	3	3	56	0	0	8	37500.5	18750.25	2	2	0	12
4	2	4	3	60	0	6	9	42500.5	21250.25	2	2	0	13
4	4	4	4	70	0		6	27500.5	13750.25	2	2	0	16
4	4	4	4	60	0	4	7	32500.5	16250.25	5	2	0	16
4	4	4	4	76	0	1	3	12500.5	12500.5	2	1	0	16
4	3	4	4	73	0	5	4	17500.5	17500.5	4	1	0	15
4	2	4	4	51	0	4	7	32500.5	32500.5	5	1	0	14
2	1	1	1	60	1	7	11	52500.5	15000.14286	2	3	1	5
4	3	4	4	51	0	5	2	7500.5	3000.2	1	2	1	15
3	2	2	3	54	0	5	9	42500.5	21250.25	4	2	0	10
3	3	3	4	53	1	5	18	132308.9371	37802.55344	2	3	1	13
3	4	4	4	63	1	7	18	132308.9371	66154.46853	2	2	0	15
3	2	2	3	45	1	5	18	132308.9371	44102.97902	6	2	2	10
4	4	4	4	54	0	5	12	57500.5	14375.125	2	4	0	16
4	4	4	4	57	0	6	10	47500.5	47500.5	3	1	0	16
4	2	3	4	64	0	6	5	22500.5	22500.5	4	1	0	13
3	3	4	4	57	0	1	13	62500.5	15625.125	4	4	0	14
1	1	2	1	76	1	0	4	17500.5	17500.5	2	1	0	5
2	2	3	3	69	1	5	10	47500.5	23750.25	3	2	0	10
4	4	3	4	45	1	6	18	132308.9371	66154.46853	2	2	0	15
4	3	4	4	72	0	6	3	12500.5	12500.5	3	1	0	15
3	2	2	3	67	0	1	6	27500.5	2750.05	6	10	0	10
4	3	4	4	65	0	6	6	27500.5	13750.25	1	2	0	15
2	2	3	4	78	1	5	3	12500.5	6250.25	1	2	0	11
3	3	3	3	43	1	6	10	47500.5	23750.25	4	2	0	12
2	4	3	3	75	1	1	6	27500.5	27500.5	4	1	0	12
3	3	4	4	78	0	5	10	47500.5	23750.25	1	2	0	14
1	4	1	1	52	0	2	3	12500.5	12500.5	5	1	0	7
4	4	4	4	47	0	6	12	57500.5	57500.5	3	1	0	16
3	3	4	3	69	0	6	8	37500.5	18750.25	1	2	0	13
3	2	3	3	67	1	6	6	27500.5	13750.25	1	2	0	11
3	3	4	4	26	1	2	11	52500.5	26250.25	4	2	0	14
3	2	3	2	45	0	6	6	27500.5	27500.5	3	1	0	10
4	4	3	4	48	1	6	18	132308.9371	52923.57482	4	2	1	15
4	4	4	4	64	0	6	9	42500.5	14166.83333	2	3	0	16
4	3	3	4	64	1	7	10	47500.5	23750.25	3	2	0	14
3	3	4	4	65	1	7	16	77500.5	38750.25	6	2	0	14
2	2	1	4	20	1	1	1	2500	500	2	5	0	9
4	4	4	4	66	1	7	17	82500.5	41250.25	2	2	0	16
4	4	4	4	68	0	2	12	57500.5	28750.25	5	2	0	16
3	4	4	4	53	0	7	15	72500.5	20714.42857	3	3	1	15
3	3	4	4	54	0	7	8	37500.5	10714.42857	2	3	1	14
4	4	4	4	51	0	6	18	132308.9371	52923.57482	1	2	1	16
3	3	4	4	44	0	6	18	132308.9371	132308.9371	4	1	0	14
4	4	4	4	57	1	5	5	22500.5	7500.166667	4	3	0	16
4	4	4	4	30	0	5	4	17500.5	8750.25	3	2	0	16
3	2	3	3	56	1	7	18	132308.9371	33077.23426	2	4	0	11
3	3	4	3	30	0	6	13	62500.5	31250.25	3	2	0	13
4	4	3	4	51	0	5	3	12500.5	12500.5	2	1	0	15
4	2	4	2	39	0	6	10	47500.5	15833.5	4	2	2	12
4	4	4	4	69	0	4	3	12500.5	12500.5	1	1	0	16
4	3	3	4	47	1	6	15	72500.5	20714.42857	2	2	3	14
2	2	2	2	71	0	5	9	42500.5	42500.5	6	1	0	8
2	2	2	4	48	0	5	3	12500.5	6250.25	7	1	2	10
4	1	4	4	51	0	6	18	132308.9371	37802.55344	4	3	1	13
4	4	4	4	60	0	6	6	27500.5	13750.25	2	2	0	16
4	4	4	4	70	0	6	4	17500.5	17500.5	2	1	0	16
4	4	4	4	56	0	3	1	2500	1250	4	2	0	16
2	2	2	3	20	0	2	11	52500.5	9545.545455	5	3	5	9
3	3	3	4	64	0	6	9	42500.5	21250.25	2	2	0	13
4	4	4	4	62	1	6	6	27500.5	27500.5	2	1	0	16
2	3	3	3	68	0	6	13	62500.5	31250.25	4	2	0	11
4	3	4	3	55	0	1	5	22500.5	7500.166667	4	3	0	14
4	4	4	4	58	0	1	15	72500.5	36250.25	5	2	0	16
3	2	3	2	49	0	6	14	67500.5	67500.5	4	1	0	10
4	3	4	4	66	0	6	8	37500.5	18750.25	2	2	0	15
4	3	4	4	54	0	7	12	57500.5	9583.416667	3	5	2	15
3	3	3	4	72	1	5	5	22500.5	11250.25	1	2	0	13
2	3	4	3	39	1	5	3	12500.5	6250.25	3	2	0	12
4	4	4	4	58	0	4	7	32500.5	10833.5	4	3	0	16
3	4	3	4	64	1	5	18	132308.9371	66154.46853	2	2	0	14
4	1	4	4	53	0	6	18	132308.9371	44102.97902	1	3	0	13
4	4	3	4	30	0	7	7	32500.5	32500.5	3	1	0	15
4	3	4	4	18	0	2	1	2500	555.5555556	2	4	1	15
3	2	4	3	77	0	6	8	37500.5	18750.25	2	2	0	12
4	4	4	4	52	0	6	3	12500.5	5000.2	3	2	1	16
4	4	4	4	41	0	6	11	52500.5	26250.25	2	2	0	16
4	3	2	3	59	0	3	9	42500.5	21250.25	2	2	0	12
3	4	2	4	45	1	5	18	132308.9371	66154.46853	4	2	0	13
3	3	3	3	61	1	5	18	132308.9371	66154.46853	4	2	0	12
3	3	3	3	71	1	5	4	17500.5	8750.25	5	2	0	12
3	3	4	4	57	0	0	3	12500.5	6250.25	6	2	0	14
1	1	3	1	72	1	2	6	27500.5	6875.125	2	4	0	6
2	3	4	3	76	0	6	4	17500.5	8750.25	4	2	0	12
3	4	2	4	63	0	5	7	32500.5	32500.5	2	1	0	13
4	4	4	4	53	0		18	132308.9371	132308.9371	2	1	0	16
4	3	3	3	59	0	5	10	47500.5	15833.5	1	2	2	13
4	4	4	4	51	0	6	18	132308.9371	37802.55344	4	3	1	16
4	4	4	4	56	1	1	11	52500.5	17500.16667	2	3	0	16
3	3	4	4	64	0	6	3	12500.5	12500.5	2	1	0	14
3	3	4	4	72	1		18	132308.9371	37802.55344	6	3	1	14
4	2	4	4	61	1	6	18	132308.9371	66154.46853	2	2	0	14
4	3	4	3	57	0	1	6	27500.5	13750.25	3	2	0	14
3	3	4	4	50	0	6	8	37500.5	18750.25	4	2	0	14
4	4	4	4	35	0	6	11	52500.5	21000.2	4	2	1	16
4	4	3	3	28	1	7	18	132308.9371	33077.23426	2	4	0	14
4	3	4	4	60	1	7	2	7500.5	3000.2	4	2	1	15
1	1	3	3	71	1		10	47500.5	47500.5	6	1	0	8
3	1	1	4	67	1	6	9	42500.5	21250.25	6	2	0	9
3	2	4	4	65	1	6	4	17500.5	8750.25	4	2	0	13
3	3	3	3	68	0	6	13	62500.5	31250.25	1	2	0	12
4	2	2	4	44	1	7	18	132308.9371	44102.97902	1	2	2	12
4	4	3	4	57	0	6	8	37500.5	25000.33333	2	1	1	15
4	2	3	3	56	0	7	9	42500.5	12143	2	3	1	12
3	2	4	3	30	0	6	7	32500.5	10833.5	1	3	0	12
2	2	3	3	69	0	2	18	132308.9371	66154.46853	5	2	0	10
4	3	4	3	33	0	2	8	37500.5	37500.5	4	1	0	14
3	3	3	3	48	0	5	7	32500.5	10833.5	4	2	2	12
3	2	3	3	44	1	5	18	132308.9371	132308.9371	1	1	0	11
4	3	4	4	57	0	5	18	132308.9371	52923.57482	1	2	1	15
4	4	4	4	57	0	7	10	47500.5	47500.5	2	1	0	16
4	4	4	4	36	0	6	10	47500.5	19000.2	1	2	1	16
1	1	2	3	27	0	5	4	17500.5	4375.125	2	4	0	7
4	2	4	4	62	0	1	8	37500.5	37500.5	1	1	0	14
4	4	3	4	53	0	7	18	132308.9371	66154.46853	2	2	0	15
3	2	3	3	47	1	5	3	12500.5	12500.5	4	1	0	11
4	2	3	3	52	0	6	7	32500.5	8125.125	2	4	0	12
3	2	4	3	47	0	7	12	57500.5	57500.5	2	1	0	12
4	2	1	4	40	1	0	1	2500	625	4	4	0	11
4	4	3	4	35	0	5	18	132308.9371	66154.46853	2	2	0	15
3	3	3	3	60	1	6	18	132308.9371	44102.97902	4	3	0	12
4	3	4	2	77	0	5	5	22500.5	22500.5	1	1	0	13
3	4	3	1	28	0	7	3	12500.5	12500.5	3	1	0	11
3	3	3	3	58	0	5	5	22500.5	4500.1	4	5	0	12
4	4	4	4	69	0	4	7	32500.5	32500.5	2	1	0	16
4	4	4	4	54	0	6	6	27500.5	9166.833333	2	2	2	16
2	1	2	3	73	0	5	11	52500.5	26250.25	2	2	0	8
4	2	4	4	80	0	4	5	22500.5	7500.166667	2	3	0	14
4	2	3	3	28	0	6	9	42500.5	8500.1	1	5	0	12
4	3	3	3	20	1	6	11	52500.5	11666.77778	2	4	1	13
3	3	3	3	51	0	6	9	42500.5	17000.2	2	2	1	12
4	2	4	3	36	0	7	18	132308.9371	66154.46853	2	2	0	13
4	3	3	4	60	1	5	13	62500.5	31250.25	5	2	0	14
3	3	1	3	31	0	5	11	52500.5	21000.2	2	2	1	10
3	2	3	3	60	0	1	10	47500.5	23750.25	2	2	0	11
2	2	2	3	48	0	6	14	67500.5	22500.16667	2	2	2	9
4	4	4	3	73	0	2	5	22500.5	22500.5	5	1	0	15
4	3	3	3	59	0	5	14	67500.5	33750.25	2	2	0	13
2	1	3	2	59	1	7	18	132308.9371	66154.46853	2	2	0	8
3	2	4	4	53	1	7	2	7500.5	1875.125	7	3	2	13
4	2	4	3	21	0	2	6	27500.5	9166.833333	2	3	0	13
4	4	4	4	64	0	1	1	2500	2500	4	1	0	16
3	2	4	4	69	0	6	11	52500.5	26250.25	2	2	0	13
4	4	4	3	52	0	5	18	132308.9371	66154.46853	2	2	0	15
3	2	3	4	60	0	3	9	42500.5	21250.25	5	2	0	12
1	2	3	4	81	1		13	62500.5	31250.25	2	2	0	10
2	3	3	3	84	1	7	12	57500.5	28750.25	2	2	0	11
3	4	3	4	58	0	3	7	32500.5	16250.25	6	2	0	14
3	2	3	2	55	1	6	2	7500.5	3750.25	4	1	2	10
4	2	4	3	71	1	5	2	7500.5	7500.5	1	1	0	13
4	3	3	4	73	1	6	9	42500.5	21250.25	1	2	0	14
4	3	3	4	55	0	7	18	132308.9371	44102.97902	3	3	0	14
4	3	3	3	25	0	2	10	47500.5	23750.25	1	2	0	13
4	3	3	3	61	0	6	5	22500.5	22500.5	1	1	0	13
4	2	4	3	79	0	6	6	27500.5	13750.25	2	2	0	13
4	4	4	1	56	0	5	14	67500.5	22500.16667	2	3	0	13
3	2	3	3	25	0	2	5	22500.5	7500.166667	2	3	0	11
3	2	3	3	71	0	6	3	12500.5	12500.5	5	1	0	11
4	3	4	3	43	0	6	18	132308.9371	52923.57482	4	2	1	14
4	2	1	2	43	0	5	14	67500.5	67500.5	2	1	0	9
4	4	4	4	66	0	6	1	2500	1250	4	2	0	16
4	2	4	4	69	0	6	10	47500.5	23750.25	1	2	0	14
3	2	4	3	63	1	7	18	132308.9371	132308.9371	2	1	0	12
4	4	4	4	38	0	7	11	52500.5	21000.2	1	2	1	16
3	3	3	4	43	0	7	16	77500.5	22143	2	2	3	13
3	2	4	4	52	0	6	5	22500.5	22500.5	2	1	0	13
3	3	4	3	45	0	6	18	132308.9371	66154.46853	1	2	0	13
3	2	4	4	51	0	6	5	22500.5	22500.5	2	1	0	13
4	4	4	4	36	1	7	18	132308.9371	52923.57482	1	2	1	16
4	4	4	4	44	0	5	9	42500.5	17000.2	3	1	3	16
3	4	3	3	64	0	7	14	67500.5	33750.25	3	2	0	13
3	2	2	3	24	0	5	4	17500.5	5000.142857	4	3	1	10
3	3	3	3	57	0	1	2	7500.5	3750.25	4	2	0	12
4	4	4	3	67	0	7	15	72500.5	36250.25	1	2	0	15
3	3	3	3	31	0	5	9	42500.5	42500.5	2	1	0	12
3	1	2	2	47	0	5	4	17500.5	5833.5	3	3	0	8
3	3	4	4	29	0	3	2	7500.5	1875.125	2	4	0	14
3	4	4	4	64	1	7	18	132308.9371	66154.46853	1	2	0	15
4	3	4	3	33	1	4	7	32500.5	32500.5	2	1	0	14
4	4	4	3	34	1	6	6	27500.5	13750.25	3	2	0	15
3	3	2	3	40	1	6	18	132308.9371	52923.57482	5	2	1	11
3	3	3	4	60	1	5	18	132308.9371	66154.46853	4	2	0	13
3	2	2	4	63	0	5	2	7500.5	3750.25	5	2	0	11
4	4	4	4	56	0	6	1	2500	2500	4	1	0	16
3	3	3	3	27	0	1	1	2500	1250	4	1	2	12
4	2	4	3	41	0	2	3	12500.5	12500.5	2	1	0	13
3	2	4	3	47	0	6	5	22500.5	9000.2	2	2	1	12
4	2	3	4	24	0	5	2	7500.5	3000.2	3	2	1	13
2	1	3	3	77	0	7	3	12500.5	12500.5	2	1	0	9
4	2	3	2	63	1	7	2	7500.5	7500.5	2	1	0	11
4	4	4	4	60	1	7	18	132308.9371	66154.46853	1	2	0	16
1	1	2	1	58	1	6	14	67500.5	67500.5	7	1	0	5
2	3	3	4	80	1	0	3	12500.5	6250.25	4	2	0	12
3	2	2	3	63	0	1	4	17500.5	8750.25	4	2	0	10
3	2	2	3	60	1	6	6	27500.5	27500.5	5	1	0	10
4	4	3	3	39	0	7	7	32500.5	32500.5	1	1	0	14
4	4	4	4	67	1	5	18	132308.9371	26461.78741	6	4	2	16
4	1	4	3	35	1	0	11	52500.5	26250.25	1	2	0	12
4	2	3	2	21	0	2	18	132308.9371	33077.23426	2	4	0	11
2	1	1	3	65		4	3	12500.5	2272.818182	1	5	1	7
4	4	4	4	42	0	6	7	32500.5	8125.125	2	2	4	16
3	3	3	3	28	1	6	18	132308.9371	66154.46853	2	2	0	12
4	2	3	3	66	0	5	2	7500.5	3750.25	1	2	0	12
4	3	1	3	61	0	7	3	12500.5	12500.5	1	1	0	11
4	2	4	3	41	0	2	5	22500.5	22500.5	2	1	0	13
1	1	3	2	57	0	6	3	12500.5	3125.125	1	4	0	7
4	3	3	4	72	1	6	5	22500.5	11250.25	6	2	0	14
3	2	3	2	72	0	5	18	132308.9371	66154.46853	6	2	0	10
4	3	3	3	30	0	6	8	37500.5	18750.25	3	2	0	13
4	4	4	4	51	0	4	18	132308.9371	44102.97902	2	3	0	16
3	4	4	4	20	0	5	18	132308.9371	44102.97902	4	3	0	15
4	2	4	4	58	1	6	9	42500.5	21250.25	4	2	0	14
4	3	4	4	63	0	6	9	42500.5	21250.25	2	2	0	15
4	2	2	3	51	0	2	8	37500.5	12500.16667	3	3	0	11
4	1	4	4	67	0	2	4	17500.5	17500.5	5	1	0	13
4	4	4	4	41	0	2	3	12500.5	8333.666667	6	1	1	16
4	3	4	4	31	1	6	11	52500.5	17500.16667	3	3	0	15
4	4	3	4	43	0	7	11	52500.5	11666.77778	4	4	1	15
4	4	3	4	46	0	7	12	57500.5	28750.25	2	2	0	15
4	2	3	3	65	0	2	3	12500.5	12500.5	3	1	0	12
2	1	2	1	45	1	4	1	2500	714.2857143	2	3	1	6
3	1	2	3	50	1	5	1	2500	1000	4	2	1	9
3	3	3	3	64	1	5	5	22500.5	11250.25	5	2	0	12
4	3	4	4	39	0	1	5	22500.5	7500.166667	4	2	2	15
4	4	4	4	35	0	6	3	12500.5	6250.25	2	2	0	16
3	3	4	4	24	0	6	6	27500.5	9166.833333	4	3	0	14
1	1	4	1	44	0	5	17	82500.5	27500.16667	2	2	2	7
4	3	3	4	37	0	6	11	52500.5	26250.25	4	2	0	14
4	3	4	3	25	0	5	7	32500.5	10833.5	3	3	0	14
3	2	3	3	65	1	7	18	132308.9371	33077.23426	2	3	2	11
3	4	3	3	50	0	2	10	47500.5	15833.5	2	3	0	13
3	2	3	3	50	0	0	9	42500.5	10625.125	4	4	0	11
3	3	3	4	75	0		4	17500.5	17500.5	6	1	0	13
4	2	4	3	56	1	1	10	47500.5	13571.57143	6	3	1	13
3	3	3	2	37	0	2	16	77500.5	38750.25	4	2	0	11
4	3	3	4	47	0	6	18	132308.9371	52923.57482	6	2	1	14
3	4	3	3	72	0	0	4	17500.5	17500.5	2	1	0	13
4	1	3	4	66	0	2	4	17500.5	5833.5	2	3	0	12
3	2	4	4	43	0	4	2	7500.5	3750.25	3	2	0	13
4	2	3	3	30	0		8	37500.5	18750.25	4	2	0	12
3	2	3	3	35	1	2	7	32500.5	13000.2	4	2	1	11
4	4	4	4	49	0	3	6	27500.5	9166.833333	4	3	0	16
3	3	3	2	67	1	4	6	27500.5	13750.25	3	2	0	11
4	4	4	4	30	0	5	1	2500	1250	4	2	0	16
3	3	3	3	44	1	1	16	77500.5	25833.5	4	2	2	12
4	3	3	4	43	0	1	5	22500.5	15000.33333	3	1	1	14
3	2	3	3	32	0	4	8	37500.5	37500.5	4	1	0	11
4	4	4	4	60	0	5	13	62500.5	31250.25	2	2	0	16
2	3	4	4	54	0	2	7	32500.5	16250.25	6	2	0	13
4	4	4	4	25	0	5	10	47500.5	23750.25	5	2	0	16
3	3	3	3	46	0	1	7	32500.5	8125.125	4	3	2	12
4	4	3	3	45	1	2	13	62500.5	20833.5	5	2	2	14
4	4	4	4	42	0	6	6	27500.5	27500.5	4	1	0	16
4	3	4	4	39	0	1	2	7500.5	5000.333333	2	1	1	15
4	3	4	3	43	0	6	8	37500.5	12500.16667	2	2	2	14
4	4	4	4	51	1	7	18	132308.9371	37802.55344	6	3	1	16
2	2	3	3	38	0	5	10	47500.5	19000.2	6	2	1	10
3	3	4	4	48	1	1	2	7500.5	7500.5	1	1	0	14
4	4	4	4	35	0	2	8	37500.5	9375.125	4	2	4	16
3	3	3	3	51	0	2	7	32500.5	16250.25	7	2	0	12
4	4	4	4	37	0	2	15	72500.5	24166.83333	6	3	0	16
4	4	3	4	36	0	2	4	17500.5	4375.125	4	3	2	15
4	3	2	4	40	1	2	12	57500.5	19166.83333	6	2	2	13
4	4	4	3	68	1	4	12	57500.5	28750.25	4	2	0	15
2	3	2	3	53	1	2	7	32500.5	16250.25	6	2	0	10
4	4	4	4	37	0	1	9	42500.5	14166.83333	3	2	2	16
4	4	4	4	49	0	5	11	52500.5	52500.5	3	1	0	16
4	2	2	3	39	1	0	8	37500.5	10714.42857	4	2	3	11
3	3	3	3	49	0	7	18	132308.9371	52923.57482	3	2	1	12
4	4	4	4	43	0	4	8	37500.5	12500.16667	4	3	0	16
4	2	3	2	65	0	1	9	42500.5	14166.83333	3	3	0	11
4	2	1	3	76	0		5	22500.5	22500.5	5	1	0	10
3	4	3	4	52	0	1	4	17500.5	8750.25	4	2	0	14
3	4	4	3	60	1	2	7	32500.5	32500.5	6	1	0	14
3	2	2	4	52	0	6	8	37500.5	37500.5	6	1	0	11
3	4	3	3	41	0	5	6	27500.5	27500.5	4	1	0	13
4	3	3	4	32	0	3	3	12500.5	3571.571429	5	2	3	14
3	3	4	4	65	1	6	18	132308.9371	132308.9371	5	1	0	14
3	3	3	3	38	0	1	18	132308.9371	66154.46853	4	2	0	12
4	3	3	4	30	0	1	6	27500.5	27500.5	4	1	0	14
2	3	3	3	54	1	1	3	12500.5	6250.25	4	2	0	11
4	3	4	3	44	0	3	5	22500.5	6428.714286	3	3	1	14
4	3	4	2	18	1	1	3	12500.5	2272.818182	5	5	1	13
4	4	4	4	39	0	2	3	12500.5	2500.1	4	4	2	16
3	3	3	4	40	1	1	9	42500.5	14166.83333	5	2	2	13
4	2	3	4	31	0	2	3	12500.5	4166.833333	4	2	2	13
4	3	3	4	54	0	2	13	62500.5	20833.5	5	3	0	14
3	2	3	4	48	1	1	17	82500.5	27500.16667	5	2	2	12
4	1	4	4	33	0	1	7	32500.5	9285.857143	4	2	3	13
4	3	4	4	40	0	2	3	12500.5	4166.833333	4	3	0	15
4	3	4	4	70	0	0	2	7500.5	3750.25	6	2	0	15
3	3	3	3	55	0	1	9	42500.5	14166.83333	4	3	0	12
2	4	4	4	41	0	0	6	27500.5	9166.833333	4	2	2	14
3	2	3	4	63	1	1	7	32500.5	10833.5	5	3	0	12
4	3	3	3	65	0	5	8	37500.5	18750.25	5	2	0	13
4	4	4	4	47	0	5	6	27500.5	3055.611111	4	9	0	16
4	4	3	4	73	0	0	5	22500.5	5625.125	6	3	2	15
4	4	4	4	53	0	1	5	22500.5	5000.111111	4	4	1	16
4	4	4	4	50	0	3	5	22500.5	11250.25	3	2	0	16
1	3	4	3	37	0	5	3	12500.5	8333.666667	2	1	1	11
4	4	4	4	71	0	6	8	37500.5	37500.5	2	1	0	16
1	1	2	2	60	1	1	5	22500.5	11250.25	5	2	0	6
4	4	4	4	61	1	6	18	132308.9371	66154.46853	2	2	0	16
4	3	3	4	58	0	5	7	32500.5	16250.25	6	2	0	14
4	4	4	3	47	0	1	7	32500.5	10833.5	4	2	2	15
4	4	4	4	51	0	0	10	47500.5	7916.75	4	6	0	16
3	2	2	2	65	1	3	5	22500.5	5625.125	4	4	0	9
4	4	4	4	32	0	2	2	7500.5	5000.333333	4	1	1	16
4	4	4	3	47	0	5	18	132308.9371	37802.55344	4	2	3	15
4	3	3	2	69	0	0	6	27500.5	13750.25	6	2	0	12
4	2	4	4	44	0	2	16	77500.5	77500.5	3	1	0	14
4	4	3	4	59	0	2	4	17500.5	8750.25	6	2	0	15
1	1	2	2	64	1	1	15	72500.5	24166.83333	7	3	0	6
3	4	4	4	45	1	2	14	67500.5	27000.2	4	2	1	15
3	3	3	3	35	0	1	8	37500.5	10714.42857	3	2	3	12
4	4	4	4	51	1	1	9	42500.5	21250.25	6	2	0	16
1	1	1	2	41	0	2	8	37500.5	15000.2	4	2	1	5
4	4	4	4	74	0	2	2	7500.5	7500.5	2	1	0	16
4	4	4	4	47	0	1	10	47500.5	13571.57143	3	3	1	16
3	3	3	3	60	1	5	18	132308.9371	66154.46853	6	2	0	12
3	2	3	4	34	1	6	13	62500.5	20833.5	4	2	2	12
3	2	3	3	34	0	2	6	27500.5	27500.5	4	1	0	11
4	1	4	4	55	0	0	1	2500	1250	4	2	0	13
3	2	3	4	44	0	5	11	52500.5	26250.25	3	1	2	12
3	3	3	3	37	1	6	18	132308.9371	52923.57482	2	2	1	12
4	4	4	4	49	0	1	18	132308.9371	132308.9371	5	1	0	16
4	3	4	4	52	0	0	10	47500.5	19000.2	3	2	1	15
4	4	3	4	42	0	5	6	27500.5	13750.25	4	1	2	15
3	4	4	4	44	1	1	4	17500.5	7000.2	2	2	1	15
1	4	4	3	65	0	1	9	42500.5	21250.25	2	2	0	12
4	4	3	4	54	0	5	18	132308.9371	29401.98601	4	4	1	15
3	2	3	3	45	0	5	18	132308.9371	52923.57482	4	2	1	11
3	3	3	3	64	0	1	1	2500	2500	2	1	0	12
4	2	4	3	44	1	5	5	22500.5	11250.25	4	2	0	13
3	3	3	3	70	1	5	18	132308.9371	132308.9371	3	1	0	12
4	4	3	3	46	0	1	4	17500.5	3500.1	6	5	0	14
4	2	4	4	59	1	2	9	42500.5	21250.25	5	2	0	14
3	2	1	3	35	0	1	5	22500.5	6428.714286	4	3	1	9
3	2	4	3	65	0	5	18	132308.9371	66154.46853	4	2	0	12
3	3	3	3	64	0	2	2	7500.5	3750.25	5	2	0	12
3	2	3	4	58	0	1	12	57500.5	28750.25	4	2	0	12
4	3	3	3	51	0	4	11	52500.5	15000.14286	3	3	1	13
3	2	3	2	61	0	5	12	57500.5	28750.25	4	2	0	10
3	2	3	3	49	0	1	8	37500.5	10714.42857	5	3	1	11
3	4	4	3	28	1	5	7	32500.5	7222.333333	4	4	1	14
4	2	3	3	54	1	1	15	72500.5	36250.25	3	2	0	12
2	1	4	1	66	0	3	9	42500.5	21250.25	6	2	0	8
4	4	4	4	65	0	1	2	7500.5	7500.5	4	1	0	16
4	1	4	4	61	0	1	9	42500.5	21250.25	6	2	0	13
3	2	3	2	56	0	2	12	57500.5	28750.25	6	2	0	10
4	2	3	3	64	0	0	4	17500.5	17500.5	6	1	0	12
3	2	4	4	28	0	0	4	17500.5	8750.25	4	1	2	13
3	2	3	3	54	0	1	6	27500.5	27500.5	6	1	0	11
4	2	3	4	69	0	1	5	22500.5	11250.25	5	2	0	13
4	4	4	3	41	0	6	18	132308.9371	44102.97902	6	2	2	15
4	4	4	4	32	1	5	8	37500.5	25000.33333	2	1	1	16
3	2	3	3	42	0	1	2	7500.5	1875.125	5	4	0	11
4	2	3	4	53	1	0	3	12500.5	1388.944444	4	9	0	13
3	3	3	3	41	0	2	9	42500.5	14166.83333	3	2	2	12
1	4	4	4	60	0	0	4	17500.5	17500.5	4	1	0	13
4	4	4	4	47	0	1	18	132308.9371	52923.57482	6	2	1	16
2	2	4	4	39	1	1	4	17500.5	4375.125	3	4	0	12
3	3	4	3	42	0	2	7	32500.5	16250.25	2	2	0	13
4	4	4	4	49	1	5	14	67500.5	33750.25	2	2	0	16
3	3	3	3	77	1	6	6	27500.5	9166.833333	5	2	2	12
3	2	3	2	60	0	1	3	12500.5	12500.5	4	1	0	10
3	3	3	3	61	1	5	3	12500.5	12500.5	3	1	0	12
3	3	3	4	78	1	6	1	2500	500	3	4	2	13
4	4	4	4	72	0		12	57500.5	28750.25	5	2	0	16
1	4	4	4	67	1	5	12	57500.5	28750.25	5	2	0	13
4	4	3	4	37	0	1	4	17500.5	7000.2	2	2	1	15
2	4	1	4	42	0	1	4	17500.5	8750.25	4	1	2	11
4	1	4	4	69	0	2	5	22500.5	11250.25	5	2	0	13
4	4	3	4	41	0	6	6	27500.5	27500.5	4	1	0	15
4	3	4	2	27	0	2	3	12500.5	5000.2	4	1	3	13
3	3	3	3	74	1	5	11	52500.5	26250.25	5	2	0	12
3	3	3	3	34	0	2	2	7500.5	3000.2	6	2	1	12
3	4	4	4	52	1	5	9	42500.5	28333.66667	3	1	1	15
4	4	4	4	57	1		12	57500.5	28750.25	4	2	0	16
1	4	4	3	49	0	1	12	57500.5	19166.83333	4	3	0	12
3	2	3	3	58	0	2	6	27500.5	13750.25	5	2	0	11
3	2	4	3	40	0	1	7	32500.5	10833.5	1	3	0	12
4	3	4	4	64	0		8	37500.5	18750.25	2	2	0	15
2	2	2	3	52	0	1	4	17500.5	5833.5	6	3	0	9
3	2	4	4	67	0	0	5	22500.5	11250.25	3	2	0	13
3	2	4	4	29	0	1	4	17500.5	5000.142857	5	3	1	13
4	1	4	3	47	0	3	9	42500.5	14166.83333	2	2	2	12
3	2	3	3	41	0	1	7	32500.5	8125.125	4	2	4	11
2	3	2	4	49	1	1	15	72500.5	24166.83333	5	2	2	11
3	3	3	3	73	0	1	10	47500.5	23750.25	6	2	0	12
3	2	3	3	27	0	6	4	17500.5	2916.75	4	6	0	11
4	4	4	4	50	0	0	1	2500	2500	4	1	0	16
4	1	4	2	49	0	1	4	17500.5	17500.5	7	1	0	11
2	3	3	4	57	1	4	10	47500.5	9500.1	2	4	2	12
3	4	3	3	45	0	1	6	27500.5	13750.25	4	2	0	13
4	4	3	4	29	0	2	5	22500.5	9000.2	3	2	1	15
3	3	3	1	43	0	0	1	2500	357.1428571	6	2	10	10
4	3	3	4	38	1	5	1	2500	2500	2	1	0	14
3	4	3	4	44	1	2	16	77500.5	31000.2	5	2	1	14
3	2	4	4	51	0	1	4	17500.5	8750.25	4	2	0	13
2	3	2	2	32	1	1	8	37500.5	9375.125	4	4	0	9
4	4	4	4	38	0	3	5	22500.5	9000.2	4	2	1	16
3	3	4	3	49	1	3	11	52500.5	26250.25	6	2	0	13
2	3	4	3	68	0	1	4	17500.5	8750.25	4	2	0	12
4	4	4	4	46	0	2	10	47500.5	15833.5	4	3	0	16
3	2	3	3	55	0	1	10	47500.5	23750.25	4	2	0	11
4	4	4	2	50	0	4	18	132308.9371	22051.48951	6	6	0	14
4	4	4	4	70	0	6	8	37500.5	18750.25	1	2	0	16
2	2	3	3	60	0	4	16	77500.5	38750.25	7	2	0	10
3	2	3	3	35	0	4	6	27500.5	9166.833333	1	2	2	11
3	2	3	4	70	0	2	2	7500.5	3750.25	6	2	0	12
3	3	4	3	35	0	2	9	42500.5	14166.83333	6	2	2	13
4	3	4	3	62	1	5	6	27500.5	13750.25	4	2	0	14
3	2	2	3	32	0	1	2	7500.5	7500.5	4	1	0	10
4	4	4	4	63	1		12	57500.5	19166.83333	5	2	2	16
4	2	4	4	25	0	3	6	27500.5	13750.25	4	2	0	14
3	3	4	4	54	0	4	5	22500.5	5625.125	6	4	0	14
4	4	3	4	54	0	4	5	22500.5	22500.5	4	1	0	15
3	4	3	4	41	0	3	6	27500.5	9166.833333	4	2	2	14
3	3	3	3	73	1	0	3	12500.5	12500.5	5	1	0	12
3	3	3	4	43	1	4	13	62500.5	25000.2	4	2	1	13
4	1	4	4	72	0	0	3	12500.5	6250.25	5	2	0	13
3	2	3	2	43	0	2	4	17500.5	7000.2	4	2	1	10
1	1	1	3	42	0	0	5	22500.5	6428.714286	6	1	5	6
4	2	4	4	45	0	5	18	132308.9371	66154.46853	4	2	0	14
3	3	3	3	37	0	2	5	22500.5	15000.33333	5	1	1	12
4	3	4	3	53	0	1	18	132308.9371	66154.46853	6	2	0	14
4	4	4	4	50	1	6	18	132308.9371	52923.57482	2	2	1	16
3	3	2	3	34	0	1	5	22500.5	11250.25	6	2	0	11
4	4	2	4	61	1	5	18	132308.9371	66154.46853	2	2	0	14
1	4	2	2	41	1	1	15	72500.5	20714.42857	4	3	1	9
4	1	4	4	60	0	1	2	7500.5	3750.25	4	2	0	13
1	3	1	3	51	1	0	4	17500.5	8750.25	4	2	0	8
4	4	4	4	40	0	5	5	22500.5	15000.33333	6	1	1	16
4	3	4	3	60	0	2	10	47500.5	23750.25	5	2	0	14
4	2	3	4	44	1	5	18	132308.9371	52923.57482	6	2	1	13
3	2	2	3	36	0	2	3	12500.5	4166.833333	3	2	2	10
4	4	4	4	45	0	5	18	132308.9371	26461.78741	4	4	2	16
4	4	3	3	39	0	5	18	132308.9371	20355.22108	5	5	3	14
3	3	3	3	50	1	1	5	22500.5	11250.25	4	2	0	12
3	2	3	3	55	0	0	4	17500.5	4375.125	5	4	0	11
3	4	4	3	53	0	4	9	42500.5	14166.83333	6	3	0	14
4	4	4	4	61	0	5	5	22500.5	22500.5	2	1	0	16
3	3	3	3	36	0	3	7	32500.5	16250.25	4	2	0	12
4	4	4	4	47	0	6	18	132308.9371	52923.57482	3	2	1	16
1	1	4	3	30	0	6	10	47500.5	23750.25	1	2	0	9
4	1	4	4	58	0	2	9	42500.5	21250.25	6	2	0	13
3	1	3	3	37	0	2	2	7500.5	5000.333333	3	1	1	10
3	3	3	4	47	1	1	6	27500.5	9166.833333	4	2	2	13
3	3	3	3	33	0	5	14	67500.5	33750.25	5	2	0	12
2	3	3	3	32	0	4	4	17500.5	5833.5	4	2	2	11
4	2	4	4	62	0	2	11	52500.5	26250.25	3	2	0	14
3	3	3	3	54	0	3	10	47500.5	23750.25	4	2	0	12
1	4	1	4	53	0	1	18	132308.9371	37802.55344	6	3	1	10
4	3	4	3	51	1	7	18	132308.9371	33077.23426	3	2	4	14
4	3	3	4	29	0	0	6	27500.5	13750.25	4	2	0	14
4	4	4	4	46	1	2	10	47500.5	19000.2	6	2	1	16
3	4	3	4	20	1	2	5	22500.5	5625.125	4	4	0	14
4	4	3	3	38	0	2	3	12500.5	3125.125	4	4	0	14
2	2	3	3	73	1	7	13	62500.5	31250.25	3	2	0	10
4	3	3	2	35	0	4	8	37500.5	12500.16667	6	2	2	12
4	3	3	4	35	0	1	11	52500.5	21000.2	4	2	1	14
4	2	3	3	25	0	1	8	37500.5	18750.25	3	2	0	12
3	2	3	3	71	0	0	4	17500.5	8750.25	4	2	0	11
4	4	4	4	20		5	8	37500.5	15000.2	4	2	1	16
3	3	3	3	53	0	0	4	17500.5	8750.25	4	2	0	12
3	3	3	4	58	0	1	8	37500.5	18750.25	5	2	0	13
4	3	3	3	69	0	6	10	47500.5	23750.25	2	2	0	13
1	2	4	3	29	1	0	3	12500.5	6250.25	5	2	0	10
3	2	4	3	41	0	1	17	82500.5	33000.2	4	2	1	12
3	3	4	4	45	1	5	18	132308.9371	44102.97902	3	2	2	14
4	4	4	4	57	1	3	15	72500.5	36250.25	6	2	0	16
4	4	4	4	46	0	3	18	132308.9371	52923.57482	5	2	1	16
3	2	3	3	59	0	0	2	7500.5	1363.727273	4	5	1	11
3	2	3	3	44	0	2	7	32500.5	10833.5	4	2	2	11
4	4	3	4	47	1	1	6	27500.5	27500.5	4	1	0	15
4	4	3	3	37	0	1	4	17500.5	5833.5	5	2	2	14
4	4	4	4	29	1	6	15	72500.5	36250.25	4	2	0	16
3	2	2	2	61	1	5	18	132308.9371	52923.57482	6	2	1	9
4	3	1	3	60	1	2	4	17500.5	8750.25	5	2	0	11
3	3	3	4	54	0	1	2	7500.5	7500.5	6	1	0	13
3	2	2	2	55	1	1	12	57500.5	28750.25	4	2	0	9
4	4	4	4	55	1	1	7	32500.5	32500.5	7	1	0	16
4	2	3	3	45	0		17	82500.5	10312.5625	3	3	10	12
3	3	3	4	38	1	4	9	42500.5	17000.2	4	2	1	13
2	2	3	4	60	1	2	12	57500.5	57500.5	4	1	0	11
4	4	3	3	50	1	3	18	132308.9371	44102.97902	6	2	2	14
3	2	3	3	53	0	5	13	62500.5	15625.125	4	4	0	11
4	4	4	4	38	0	1	4	17500.5	5000.142857	3	3	1	16
4	4	4	4	40	0	0	1	2500	833.3333333	1	2	2	16
4	4	4	3	47	1	2	6	27500.5	9166.833333	5	3	0	15
4	4	3	3	21	0	5	2	7500.5	7500.5	2	1	0	14
4	2	4	4	59	0	4	2	7500.5	7500.5	2	1	0	14
3	2	4	3	34	1	1	5	22500.5	11250.25	3	2	0	12
[truncated: 2,203 more rows]
